# Supplementary material for: Metabolomic effects of intrauterine meloxicam perfusion on histotroph in dairy heifers during diestrus
Source: Front Vet Sci. 2025 Mar 18;12:1528530. doi: 10.3389/fvets.2025.1528530 (PMC11959509; doi:10.3389/fvets.2025.1528530)
Supplement: Supplementary file 1 [file Data_Sheet_1.ZIP]

Archive with 4 entries (3 files):
- supplemential table/
- supplemential table/supplemental table S3.xlsx
- supplemential table/supplemnetal table S2.xlsx
- supplemential table/Table S1.docx
