# Supplementary material for: Metabolomic effects of intrauterine meloxicam perfusion on histotroph in dairy heifers during diestrus
Source: Front Vet Sci. 2025 Mar 18;12:1528530. doi: 10.3389/fvets.2025.1528530 (PMC11959509; doi:10.3389/fvets.2025.1528530)
Supplement: Supplementary file 1 [file Data_Sheet_1.ZIP › supplemential table/supplemental table S3.xlsx]

## Sheet: ALL
Table S2 List of differentially altered metabolites between CON and MEL groups
Compounds	MEL/CON Fold Change	MEL/CON P value	MEL/CON VIP	Regulated Type
leu phe trp leu	5.03915	5.47643e-05	2.11935	Up
leu arg asp leu tyr	2.35505	5.70059e-05	2.1056	Up
ile val leu glu	2.34601	2.77752e-05	2.1041	Up
asp ile gln leu arg	2.28688	0.000115649	2.08789	Up
asn leu leu ser	2.29895	2.00139e-05	2.04882	Up
phe tyr gly asn	3.16245	0.000155278	2.04679	Up
val asp val tyr	4.56813	0.000201966	2.02063	Up
gly phe asn	3.84399	5.51649e-05	2.02039	Up
leu gly tyr pro	2.02818	0.000406029	1.99578	Up
ala val ala his val	2.11482	0.00046756	1.99187	Up
glu leu leu	2.77022	0.000230838	1.98503	Up
6-methoxy-1-(4-methylphenyl)-4-oxo-n-propan-2-ylpyridazine-3-carboxamide	1.66151	0.000569259	1.97894	Up
phe tyr	4.87225	0.000238833	1.97594	Up
2-(5-ethyl-3-methyl-1,2-oxazol-4-yl)-n-(2-methoxy-5-methylphenyl)pyrrolidine-1-carboxamide	1.54761	0.00118359	1.95082	Up
gly leu phe	1.74739	0.000620026	1.94704	Up
ile tyr glu lys	2.15661	0.00143089	1.9233	Up
6-(3-(.beta.-d-glucopyranosyloxy)butyl)-5,5-dimethyl-3-oxocyclohex-1-ene-1-carboxylic acid	2.47099	0.00010481	1.91961	Up
val ile leu asp	1.9289	0.00182249	1.91926	Up
salicyluric acid	7.08699	1.54269e-05	1.91847	Up
tyr ile	2.695	0.000660535	1.89072	Up
(3-phenylpropionyl)glycine	2.43645	0.000195425	1.88832	Up
ala asn met	1.94589	0.003456	1.88542	Up
ala val ala ile gln	1.70144	0.0016689	1.88432	Up
benzalkonium	7.76093	0.000392402	1.87676	Up
met val	3.47026	0.001072	1.8738	Up
leu pro asp gln	1.86291	0.00394662	1.86941	Up
lys leu ser	2.41942	0.00471317	1.86939	Up
leu ser ser val	3.06837	0.00184838	1.85798	Up
thr phe	2.98489	0.0010422	1.85549	Up
phe leu	2.12956	0.00368165	1.84947	Up
4-hydroxy-n-methylbenzamide	6.0462	9.13319e-05	1.84897	Up
2-(1,1'-biphenyl-4-ylcarbonyl)benzoic acid	2.62385	0.000751946	1.84445	Up
pro gly ile ile	1.91016	0.000676463	1.83688	Up
lys thr val pro	2.9238	0.00204012	1.82763	Up
oxyquinoline	2.78762	0.0032654	1.82703	Up
leu ile tyr glu	2.18299	0.00371484	1.8256	Up
unknown (carbon number 17); plasma id-910	3.28028	0.000192471	1.81995	Up
asn tyr	1.60626	0.00253054	1.81768	Up
val gly asn val	4.04997	0.00294681	1.81467	Up
val-tyr	3.19548	0.000494503	1.81091	Up
ile gly val ser	2.20296	0.00228025	1.80362	Up
n-(1h-indol-3-ylacetyl)glycine	3.54046	0.00327561	1.80126	Up
3a-hydroxy-3,5a,9-trimethyl-3,4,5,6,7,9b-hexahydrobenzo[g][1]benzofuran-2,8-dione	5.05237	0.000512404	1.79499	Up
2',4',6'-trihydroxydihydrochalcone	4.28134	0.000822007	1.78612	Up
gly arg phe	2.03624	0.00411678	1.78158	Up
phe ser ala leu	2.03256	0.00264209	1.77314	Up
asp ile ile tyr ala	1.94507	0.00900464	1.77284	Up
val leu	2.20309	0.00275979	1.76413	Up
n-(3,5-dimethoxyphenyl)-2-(1-ethylpyrrolo[2,3-b]pyridin-3-yl)-1,3-thiazole-4-carboxamide	4.98388	0.00288817	1.76107	Up
asp val val	1.95605	0.0054844	1.7579	Up
leu glu phe glu	3.76184	0.00114218	1.75773	Up
3-(4-hydroxyphenyl)-3-oxopropyl ?-d-glucopyranoside	2.26156	0.000238887	1.75349	Up
{[(4-hydroxyphenyl)acetyl]amino}acetic acid	3.0456	0.00188793	1.75129	Up
sm 15:2;2o/18:5	3.61616	0.00846552	1.75107	Up
aurapten	2.01971	0.00172324	1.75077	Up
val gly trp gln	2.58574	0.00527213	1.75045	Up
hippuric acid	25.9512	0.00271314	1.74775	Up
pregnan-20-one, 17-(acetyloxy)-3-hydroxy-6-methyl-, (3a,5b,6a)-	1.88193	0.00669437	1.74645	Up
3-(3-hydroxyphenyl)propionic acid sulfate	2.89537	0.000624538	1.74526	Up
tomatidine	3.24871	0.00275704	1.74057	Up
5-methylcytidine	2.19598	0.00612901	1.73795	Up
leu tyr gln glu	3.18689	0.00472704	1.73641	Up
phe phe	2.47667	0.00546645	1.73316	Up
ile phe gln glu	1.95985	0.00402545	1.72547	Up
ala-ile	2.03103	0.00049719	1.72115	Up
tyr met	2.8026	0.00461234	1.71726	Up
leu ala phe asp	3.59513	0.0035981	1.71612	Up
phe ser	1.67256	0.00561499	1.71078	Up
pro ile ile val	3.12128	0.00356214	1.70991	Up
asn leu	1.87418	0.00964374	1.70805	Up
val gly asp ile val	1.66992	0.0130038	1.70758	Up
phe ile	2.35609	0.00766989	1.70736	Up
ile leu gln gln	2.26454	0.0101955	1.70674	Up
pro thr	1.68235	0.0134721	1.70272	Up
p-acetamidophenyl .beta.-d-glucuronide	3.06074	0.00121942	1.70198	Up
thr ile gly tyr	2.41482	0.00849064	1.68522	Up
leu-tyr	2.55772	0.00185067	1.68216	Up
2-o-methylcytosine	1.9784	0.0100818	1.68184	Up
5-methoxysalicylic acid sulfate	2.9301	0.00655112	1.68149	Up
ile tyr	1.71765	0.00678309	1.6809	Up
ser leu	1.91504	0.00532696	1.67993	Up
val val his ala glu	1.56371	0.0146041	1.67478	Up
n-isovaleroylglycine	2.46534	0.00278278	1.67319	Up
gly leu phe	3.02464	0.00171338	1.66899	Up
pro leu leu ala	1.62356	0.00847283	1.66852	Up
6-phenyl-1-(4-pyridinylmethyl)-1h-pyrazolo[3,4-b]pyridine-4-carboxylic acid	1.85141	0.00772442	1.66505	Up
4-pyridoxic acid	2.72969	0.00291356	1.64624	Up
glu asn leu	1.5509	0.00724075	1.64608	Up
3-hydroxysebacic acid	1.96453	0.00311201	1.64358	Up
leu val ser met	2.09413	0.0141656	1.63756	Up
phe-ile	2.31884	0.00308687	1.63736	Up
tyr val	1.67312	0.00600811	1.63088	Up
alpha-n-phenylacetyl-l-glutamine	2.82052	0.00569124	1.6252	Up
val gln ile	1.70406	0.0104851	1.61922	Up
cinnamoylglycine	2.68548	0.00498493	1.61466	Up
leu gln glu lys	3.1188	0.00700883	1.61444	Up
n-(3-methoxyphenyl)-2-methyl-3-nitrobenzamide	5.70968	0.012903	1.61264	Up
leu ile ser glu	2.52218	0.0132762	1.61051	Up
lys phe pro his	1.53103	0.0179997	1.60862	Up
n-benzylformamide	12.9502	0.00248212	1.5947	Up
(3e)-4-(1-hydroxy-2,2,6-trimethyl-4-oxocyclohexyl)but-3-en-2-yl .beta.-d-glucopyranoside	4.52577	0.00711129	1.5911	Up
3.beta.-hydroxy-5-cholenoic acid	1.64844	0.0144394	1.59003	Up
c16 sphingosine	1.8974	0.0176382	1.58611	Up
4-cyanobenzoic acid	4.31713	0.00295239	1.58433	Up
1,2-dioleoyl pc	2.10851	0.0177474	1.58403	Up
val ile tyr glu	1.64937	0.0317034	1.58346	Up
2,8-dihydroxyquinoline-beta-d-glucuronide	5.09186	0.00574865	1.57967	Up
2-[[3,4-dihydroxy-4-(hydroxymethyl)oxolan-2-yl]oxymethyl]-6-[(6,6-dimethyl-4-bicyclo[3.1.1]hept-3-enyl)methoxy]oxane-3,4,5-triol	1.94437	0.0051603	1.57006	Up
indoxyl glucuronide; lc-tdda; ce20	3.32045	0.00518643	1.56817	Up
ile asp ile	1.64437	0.00994609	1.56751	Up
phe phe phe arg	1.59558	0.0247909	1.56187	Up
phe arg	1.79719	0.0151275	1.56109	Up
asn-tyr	1.94203	0.00213415	1.5599	Up
docosanamide	1.81883	0.0214153	1.55254	Up
leu phe asp asn	1.63574	0.0145389	1.55045	Up
his ile	2.15024	0.00723506	1.53973	Up
pro trp phe glu	1.90991	0.00971736	1.53208	Up
phenylacetylglycine	3.39177	0.0170016	1.53094	Up
loxoprofen metabolite trans-glucuronide	2.12371	0.00667646	1.52369	Up
cyclo(-l-ser-l-tyr)	2.25554	0.0154701	1.52129	Up
leu val gly phe	1.74177	0.0168642	1.51798	Up
thymidine	1.85071	0.0119775	1.5067	Up
tyr pro phe ala	2.50856	0.0249733	1.50393	Up
carmamycin b	4.07709	0.0217054	1.5032	Up
ile gly met val	1.53528	0.0237626	1.49769	Up
12(s)-hydroxy-16-heptadecynoic acid	2.03245	0.0259992	1.49527	Up
phe glu met ala	1.69639	0.0342551	1.49195	Up
leu ile ser glu	2.42924	0.0049727	1.49082	Up
n,n-dimethyldodecylamine-n-oxide	1.64185	0.0302904	1.49033	Up
phe ala	1.79192	0.0282085	1.48257	Up
tyr ser ala gln	1.78763	0.0244455	1.48241	Up
phe-gly-gly	2.55279	0.00879889	1.48171	Up
inosine	10.8972	0.0290932	1.47933	Up
tyr-ala	2.07918	0.00957524	1.47672	Up
3-hydroxy-3-methyl-2,3-dihydro-1h-indol-2-one	1.99254	0.0285543	1.47255	Up
flopropione	2.40576	0.0189343	1.47127	Up
l-nio	2.06059	0.0445843	1.45496	Up
glu phe lys	1.81177	0.0439119	1.44899	Up
ser ile phe glu	2.62711	0.0274496	1.44672	Up
pc 41:7e	1.82064	0.0428695	1.43596	Up
1-[1-(cyclopropylmethyl)azetidin-3-yl]-5-methyl-2-phenylimidazole	2.44045	0.0346652	1.4323	Up
aleuritic acid	3.07599	0.0213949	1.4242	Up
ile trp arg arg	1.99113	0.0347862	1.41727	Up
his val gly leu	2.21882	0.0288917	1.40948	Up
docosan-1-amine	2.02504	0.0383864	1.40242	Up
pe 19:2	2.15045	0.0472574	1.40115	Up
ile thr gln pro	1.9176	0.0216155	1.39906	Up
baicalin	1.56114	0.0295694	1.39637	Up
his met trp tyr	1.83753	0.0191521	1.38533	Up
asn phe	1.99976	0.0330936	1.38077	Up
tiotropium	2.1129	0.0212802	1.37836	Up
phenyl glucuronide	5.30904	0.0368004	1.36451	Up
vanillin-4-sulfate	2.29858	0.0106936	1.35761	Up
asn ile	2.70003	0.0276633	1.35438	Up
chlordiazepoxide	1.61455	0.0375543	1.34922	Up
pe o-28:7_3:0	2.3426	0.0381723	1.34795	Up
leu thr ile ile	1.93105	0.0206912	1.3469	Up
pro ile ile pro	1.54643	0.0193151	1.33971	Up
thr leu val arg	2.08157	0.0156989	1.33903	Up
phe met trp lys	2.04994	0.0260307	1.33265	Up
val ile gln	2.66987	0.0359014	1.33242	Up
thr-phe	2.71952	0.0169368	1.33141	Up
daidzein	4.19303	0.0290608	1.32493	Up
gly val ala asp val	2.1019	0.017108	1.31797	Up
lpe 20:0	2.23883	0.022298	1.30676	Up
benzyl 6-o-(6-deoxy-.alpha.-l-mannopyranosyl)-.beta.-d-glucopyranoside	2.04276	0.0390837	1.30538	Up
guanosine	3.07217	0.0370754	1.30527	Up
val-ile	1.65344	0.0223352	1.30131	Up
hesperetin dihydrochalcone	1.95726	0.019236	1.29903	Up
buxifoliadine a	2.18178	0.0181949	1.29678	Up
asp-tyr	1.88549	0.0294045	1.27784	Up
ser-tyr	1.51575	0.0420515	1.276	Up
tyr-ile	2.16419	0.0288561	1.27354	Up
trp-ser	2.09766	0.0262415	1.2515	Up
3-methoxyphenol sulfate	2.15445	0.0485399	1.24467	Up
arg-phe-arg	2.63384	0.0363114	1.23955	Up
pro thr leu val	1.77338	0.0477659	1.23874	Up
ser-leu	1.73961	0.0239816	1.19804	Up
glu pro lys	2.10235	0.0486584	1.18099	Up
tyr-val	1.75759	0.0385698	1.13088	Up
lpe o-20:0	1.70229	0.0475627	1.01915	Up
val glu his asp	0.409066	1.67285e-06	2.1154	Down
txb2	0.465552	0.000573406	2.10894	Down
glu phe pro leu ser	0.194332	1.96475e-06	2.09146	Down
his pro glu val	0.298092	2.21535e-05	2.07031	Down
2-methylbutyroylcarnitine	0.326103	9.86969e-05	2.03336	Down
trp lys	0.14339	1.98665e-05	2.02925	Down
19(r)-hydroxy-pge1	0.229763	0.000644522	2.01806	Down
pro pro lys glu	0.456676	1.90224e-05	2.01784	Down
leu glu ile tyr	0.537785	0.000515918	1.99813	Down
pgb2	0.365684	0.0001084	1.99745	Down
txb2	0.363569	1.00202e-05	1.99327	Down
(±)-propionylcarnitine	0.398882	9.30581e-05	1.98173	Down
isoquinoline	0.566019	0.00143194	1.98164	Down
ala ala leu arg ala	0.321489	0.000115134	1.97784	Down
pro ile glu asn	0.637616	0.000553416	1.97278	Down
1-(4-fluorophenyl)-3-[1-(4-methylphenyl)-2-oxopyrrolidin-3-yl]urea	0.411416	0.000916528	1.96434	Down
1-palmitoyl-2-linoleoyl-sn-glycero-3-phospho-(1'-rac-glycerol)	0.0302806	9.10208e-07	1.96394	Down
butyryl-l-carnitine	0.389333	0.000630986	1.9618	Down
pro pro leu arg	0.404381	0.00201222	1.95373	Down
indacaterol	0.201047	0.000169345	1.95229	Down
2-methyl-4,6-dinitrophenol	0.554282	2.27737e-05	1.9493	Down
n1,n12-diacetylspermine	0.197457	0.00218444	1.94643	Down
lys tyr ile gly	0.462628	0.000951608	1.93905	Down
13,14-dihydro-15-ketoprostaglandin e2	0.284389	2.07099e-05	1.9333	Down
niacinamide	0.469437	0.000374189	1.93269	Down
d-myo-inositol, 1-[2-hydroxy-3-[(1-oxo-9,12-octadecadienyl)oxy]propyl hydrogen phosphate], [s-(z,z)]-	0.347569	3.91757e-05	1.92769	Down
11,14,17-eicosatrienoic acid, (z,z,z)-	0.563233	4.47872e-06	1.91408	Down
tyr ser met	0.459554	0.000674618	1.89898	Down
pro ser lys ile	0.405803	0.00107332	1.89503	Down
pg 32:1	0.0547129	7.71468e-06	1.8892	Down
pro pro tyr tyr	0.534019	0.00106564	1.87617	Down
methyl 7,10,13-hexadecatrienoate	0.350395	0.00191296	1.86912	Down
pro pro pro	0.573051	0.0018149	1.86785	Down
pe(14:0/0:0)	0.291348	0.0011726	1.86411	Down
isoquinoline n-oxide	0.548751	0.000162682	1.85957	Down
prostaglandin i2	0.236463	0.000878048	1.85044	Down
ac1l7zqq	0.430118	0.000617488	1.84401	Down
pro pro trp ala	0.477399	0.0026999	1.84241	Down
3-indoleacetic acid	0.477461	0.000837636	1.84024	Down
phe glu pro	0.522892	0.00186979	1.83096	Down
n-(5-chloro-2-methoxyphenyl)-1-[3-(4-ethoxy-3-methoxyphenyl)-1,2,4-oxadiazol-5-yl]piperidine-4-carboxamide	0.350238	0.00253872	1.82602	Down
tyr ile asn glu	0.440708	0.00105438	1.82525	Down
6beta,19-epoxy-17beta-hydroxyandrost-4-en-3-one	0.489699	0.00245316	1.82417	Down
ala leu leu ala ser	0.369961	0.000802969	1.8193	Down
4-hydroxyquinoline	0.470745	0.000397924	1.81908	Down
tyr met met gln	0.657825	0.00242964	1.8109	Down
3-hydroxy-2,3-dihydro-1h-pyrrolo[2,1-b]quinazolin-9-one	0.43961	0.00468456	1.80861	Down
(2r)-3-hydroxyisovaleroylcarnitine	0.447314	0.0038182	1.79325	Down
unknown (carbon number 11); plasma id-1166	0.575282	0.00316954	1.79285	Down
leu pro ser asp	0.605862	0.0018733	1.79089	Down
6-keto-pgf1α	0.213347	6.30031e-05	1.78543	Down
5-hydroxyindoleacetic acid	0.503871	0.00232608	1.78208	Down
3-cyclopropyl-5-(2-pyrrolidin-3-yloxyphenyl)-1,2,4-oxadiazole	0.623173	0.00171071	1.76918	Down
leu val val ala	0.58801	0.00360052	1.769	Down
bradykinin hydroxyproline	0.481972	0.00395069	1.7626	Down
trans-cinnamic acid	0.633541	0.00764955	1.75945	Down
acetylcarnitine	0.369545	0.00551997	1.75512	Down
trp asp pro asn	0.285497	0.00171276	1.74533	Down
7α,12α-dihydroxy-3-oxochola-1,4-dien-24-oic acid	0.446854	0.0047196	1.74526	Down
ile asp gly asp	0.554405	0.00309932	1.74378	Down
pro pro arg	0.269978	0.00962584	1.74247	Down
d-myoinositol 4-phosphate	0.214964	0.00368554	1.74161	Down
ile asn phe asn	0.560041	0.00755971	1.7408	Down
pro ile phe asp	0.369392	0.00176097	1.73157	Down
methyl 1,6-bis(acetyloxy)-11-hydroxy-7-oxoabieta-8,11,13-trien-18-oate	0.547428	0.00036147	1.72799	Down
1-palmitoyl-2-arachidonoyl-sn-glycero-3-phospho-(1'-sn-glycerol)	0.0908415	0.00072784	1.72454	Down
pe 36:7e	0.376188	0.00265779	1.72151	Down
lpg 22:5	0.490131	0.00315984	1.70975	Down
unknown (carbon number 21); plasma id-1111	0.628861	0.00315949	1.70647	Down
9s-hydroxy-10e,12z,15z-octadecatrienoic acid	0.503777	0.000524064	1.70536	Down
2-(1h-indol-3-ylmethylene)malononitrile	0.511405	0.00115982	1.70508	Down
n-(9-(butan-2-yl)-21-(4-methoxybenzyl)-18,22-dimethyl-5,8,11,16,20,23-hexaoxo-6-(propan-2-yl)icosahydro-5h,16h-dipyrrolo[2,1-f:2',1'-o][1,4,7,10,13,16]oxapentaazacyclononadecin-17-yl)acetamide	0.646505	0.0101576	1.70441	Down
leu ile gly lys	0.496894	0.00932684	1.69347	Down
4-(butylamino)benzoic acid	0.535282	0.0119793	1.6873	Down
angiotensin ii human	0.655105	0.0105871	1.68558	Down
1,5-naphthalenediamine	0.549643	0.0179981	1.68018	Down
trans-tephrostachin	0.313811	0.0148967	1.67318	Down
3-(2-hydroxyethyl)indole	0.641039	0.0218045	1.66554	Down
3-(carboxymethyl)-1-.beta.-d-glucopyranosyl-1h-indole	0.576637	0.0153751	1.66308	Down
ala ala pro ala ala	0.352671	0.00235197	1.66177	Down
15-deoxy-δ-12,14-pgd2	0.567439	0.00444006	1.65934	Down
4-formyl indole	0.361617	0.00157482	1.65834	Down
val asn val asn	0.57282	0.0119986	1.65543	Down
val thr pro tyr met	0.620385	0.00970046	1.64669	Down
1-myristoyl-2-hydroxy-sn-glycero-3-phosphoethanolamine	0.310339	0.00181636	1.64389	Down
serinyl-methionine	0.599371	0.0028122	1.6421	Down
3-ketosphingosine	0.41991	0.0122847	1.63809	Down
smgdg o-21:0_11:0	0.227547	0.00444254	1.63683	Down
fahfa 36:3	0.269459	0.00625094	1.6313	Down
lpg 14:0	0.497321	0.00285	1.62937	Down
ile glu leu lys	0.635227	0.0112062	1.62804	Down
n6,n6-dimethyladenosine	0.351723	0.00329698	1.62704	Down
s-adenosylhomocysteine	0.573118	0.000898155	1.62442	Down
leu arg asp	0.404471	0.0150161	1.62427	Down
pgd1	0.458159	0.00368166	1.61993	Down
(2r,3r,4s)-6-(((2r,4s)-6-(((2r,4s,6r)-6-(((10s,13s,17s)-12,14-dihydroxy-10,13-dimethyl-17-(5-oxo-2,5-dihydrofuran-3-yl)hexadecahydro-1h-cyclopenta[a]phenanthren-3-yl)oxy)-4-hydroxy-2-methyltetrahydro-2h-pyran-3-yl)oxy)-4-hydroxy-2-methyltetrahydro-2h-pyran-3-yl)oxy)-3-hydroxy-2-methyltetrahydro-2h-pyran-4-yl acetate	0.549548	0.0187982	1.61963	Down
desmethylondansetron	0.353729	0.022778	1.61835	Down
florfenicol	0.114088	0.00324089	1.61374	Down
gln val ala val	0.431657	0.0234494	1.6101	Down
lpc 14:1-sn1	0.312583	0.00624526	1.60551	Down
12s-hhtre	0.502723	0.00488312	1.60041	Down
val phe tyr gln	0.496578	0.00343703	1.59316	Down
pro pro gln	0.608767	0.0261067	1.59186	Down
(±)-hexanoylcarnitine	0.607569	0.0178675	1.59158	Down
chavicol	0.528127	0.0149161	1.58965	Down
5-trans pgf2α	0.460379	0.00292599	1.5868	Down
arg asn	0.650771	0.00714025	1.58352	Down
arg trp ser arg	0.631917	0.0171006	1.58034	Down
arg pro ile val	0.622107	0.00755568	1.57177	Down
(9z,12z)-15-hydroxy-16-methoxyoctadeca-9,12-dienoic acid	0.221818	0.00815265	1.56341	Down
linoleic acid	0.562213	0.00863126	1.56247	Down
3-[(4-fluoroanilino)carbonyl]-1,2,2-trimethylcyclopentanecarboxylic acid	0.3654	0.0311006	1.56021	Down
4-formyl indole	0.61941	0.0405957	1.55736	Down
leu ile asp arg	0.24777	0.00574792	1.55534	Down
17.beta.-estradiol 3-.beta.-d-glucuronide	0.529242	0.0044384	1.55476	Down
11(s)-hete	0.451595	0.00278391	1.55398	Down
indoleacetaldehyde	0.467635	0.017576	1.55264	Down
isobutyryl carnitine	0.533519	0.0244945	1.55183	Down
trp asp gly gln	0.501887	0.00749401	1.54905	Down
5,8,11-eicosatriynoic acid	0.517045	0.0118446	1.54201	Down
fahfa 23:4	0.616635	0.00278856	1.53675	Down
3-methylindole	0.586465	0.0423383	1.53288	Down
(±)13-hdohe	0.467683	0.00688075	1.53116	Down
13-ethyl-6a,17-dihydroxy-18,19-dinor-17a-pregna-4,9,11-trien-20-yn-3-one	0.548819	0.0158521	1.53111	Down
3-hydroxybutyrylcarnitine	0.403628	0.0174108	1.53083	Down
8-iso prostaglandin a2	0.59078	0.00326578	1.52888	Down
(±)12(13)-epome	0.561566	0.00832459	1.52808	Down
8-iso-13,14-dihydro-15-keto-pgf2α	0.442712	0.00412454	1.52572	Down
8(s)-hetre	0.56362	0.0103659	1.52535	Down
4beta,5-epoxy-17beta-hydroxy-5beta-androstan-3-one	0.451471	0.031913	1.52012	Down
prostaglandin f1.alpha.	0.436578	0.00742948	1.51897	Down
ent-prostaglandin e2	0.451272	0.00347943	1.51645	Down
xanthine	0.449331	0.00747845	1.51475	Down
indole-3-carboxyaldehyde	0.575672	0.00439759	1.50963	Down
(±)-octanoylcarnitine	0.654639	0.0292922	1.50484	Down
unknown (carbon number 25); plasma id-1570	0.388448	0.00222053	1.50052	Down
euglobal vii	0.629413	0.0121131	1.49843	Down
15(s)-hetre	0.508336	0.00546897	1.4968	Down
fahfa 38:6	0.548291	0.0156589	1.49677	Down
phe val gly gln	0.445332	0.0295523	1.49651	Down
n-cyclopentyl-3-[4-(5-cyclopropyl-1,2,4-oxadiazol-3-yl)phenoxy]pyrrolidine-1-carboxamide	0.529132	0.00801081	1.49279	Down
n8-acetylspermidine	0.578054	0.0280462	1.49258	Down
juvenile hormone i	0.393931	0.0160995	1.49196	Down
cis-5,8,11-eicosatrienoic acid	0.534211	0.0168297	1.48917	Down
tyr ser lys glu ala	0.454914	0.00927834	1.484	Down
2-methoxyestradiol-17β 3-sulfate	0.498938	0.0099555	1.48331	Down
l-arachidonoylcarnitine	0.558668	0.0343362	1.47886	Down
5s-hydroperoxy-6e,8z,11z,14z-eicosatetraenoic acid	0.474348	0.00640051	1.47601	Down
fahfa 40:7	0.403648	0.00878643	1.474	Down
ser pro pro ser ala	0.661675	0.0392749	1.47134	Down
(±)12-hepe	0.63791	0.0220153	1.46776	Down
methacholine	0.604465	0.0188256	1.46775	Down
3-allyl-5-isobutylimidazolidine-2,4-dione	0.611163	0.0406743	1.46721	Down
2-(4-fluorophenyl)-5-[[5-(piperidin-1-ylmethyl)-1,2,4-oxadiazol-3-yl]methyl]pyrazolo[1,5-a]pyrazin-4-one	0.523491	0.0396844	1.46532	Down
(±)11-hede	0.622218	0.0201124	1.46503	Down
leu his met val	0.462331	0.0311401	1.46326	Down
his trp lys gln	0.52435	0.0224759	1.46227	Down
3-methoxy-5-pentyl-2-prenylphenol	0.597102	0.0333047	1.4549	Down
thyroxine	0.448363	0.0105639	1.44353	Down
pgf2α 1,15-lactone	0.528497	0.0300391	1.44266	Down
pro pro thr gln	0.553485	0.0242185	1.44259	Down
nε,nε,nε-trimethyllysine	0.510349	0.0298105	1.44087	Down
ile leu asn asp	0.549144	0.0392467	1.4398	Down
bradykinin fragment 2-9	0.357698	0.0210222	1.43504	Down
1a,1b-dihomo pgf2α	0.581305	0.0117809	1.43385	Down
fahfa 42:8	0.535753	0.0323356	1.43142	Down
15-oxoede	0.5605	0.023817	1.42981	Down
his pro tyr arg	0.549329	0.0348559	1.4297	Down
pe 27:0	0.559808	0.00996622	1.42684	Down
dinor-12-oxophytodienoic acid	0.5964	0.0210423	1.42647	Down
ser lys phe glu	0.589576	0.0189841	1.4216	Down
pyroglu-ile-arg	0.507555	0.0357231	1.41534	Down
thr trp lys ala	0.542479	0.0342052	1.40922	Down
2-hydroxycinnamic acid	0.666022	0.0259958	1.40671	Down
prostaglandin f1.alpha.	0.59263	0.0393184	1.38875	Down
9-oxoode	0.486292	0.0222049	1.38839	Down
val glu pro ser asp	0.249123	0.0317843	1.3849	Down
3-pyridin-4-yl-5-(2-pyrrolidin-3-yloxyphenyl)-1,2,4-oxadiazole	0.57783	0.0235434	1.37016	Down
arg trp	0.526816	0.0286547	1.35313	Down
1-[4-(imidazol-1-ylmethyl)benzoyl]-n-[(3-methyl-1,2,4-oxadiazol-5-yl)methyl]piperidine-4-carboxamide	0.561972	0.0306359	1.35092	Down
7z, 10z, 13z, 16z, 19z-docosapentaenoic acid	0.46737	0.0216162	1.34802	Down
5-(1-hydroxypropan-2-yl)isolongifolane	0.573662	0.0171186	1.34209	Down
l-carnitine	0.494401	0.023802	1.34153	Down
ile glu his	0.622367	0.0428042	1.33398	Down
(±)14-hdohe	0.568071	0.0206305	1.3242	Down
pgf2α 1,11-lactone	0.61299	0.0474308	1.32137	Down
3,5,9-trioxa-4-phosphatetracosan-1-aminium, 7-(acetyloxy)-24-carboxy-4-hydroxy-n,n,n-trimethyl-, inner salt, 4-oxide, (r)-	0.491144	0.0361982	1.31708	Down
cholic acid	0.640449	0.0346579	1.31647	Down
leukotriene b3	0.606573	0.0133738	1.31059	Down
9,12-octadecadiynoic acid	0.488338	0.0381245	1.30808	Down
(9z)-5,8,11-trihydroxyoctadec-9-enoic acid	0.55117	0.011768	1.29309	Down
fahfa 44:11	0.43943	0.033226	1.28696	Down
2-hydroxymyristic acid	0.652267	0.0327039	1.28351	Down
lpc o-14:1	0.187833	0.0478614	1.25197	Down
(4z,7z,10z,13z,16z,19z)-4,7,10,13,1 6,19-docosahexaenoic acid	0.494422	0.0309874	1.22734	Down
8,11-eicosadiynoic acid	0.634299	0.0478504	1.22011	Down
trp asn val asn	0.49689	0.0376399	1.21111	Down
trp pro trp	0.647957	0.035677	1.20021	Down
met-ser	0.662804	0.0474323	1.18909	Down
15-keto-prostaglandin e2	0.54385	0.0494098	1.16582	Down
3-(cyclohexylamino)-2-hydroxy-1-propanesulfonic acid	0.317301	0.0326193	1.12385	Down
acamprosate	0.401244	0.0426443	1.09237	Down
(z)-9,12,13-trihydroxyoctadec-15-enoic acid	0.634243	0.036814	1.08899	Down
ltb4_20-hydroxy	0.60249	0.0448677	1.04016	Down

## Sheet: POS
List of differentially altered metabolites between CON and MEL groups in positive ion mode
Compounds	MEL/CON Fold Change	MEL/CON P value	MEL/CON VIP	Regulated Type
isoquinoline	0.566019	0.00143194	1.98164	Down
juvenile hormone i	0.393931	0.0160995	1.49196	Down
l-carnitine	0.494401	0.023802	1.34153	Down
n1,n12-diacetylspermine	0.197457	0.00218444	1.94643	Down
n6,n6-dimethyladenosine	0.351723	0.00329698	1.62704	Down
n8-acetylspermidine	0.578054	0.0280462	1.49258	Down
niacinamide	0.469437	0.000374189	1.93269	Down
oxyquinoline	2.78762	0.0032654	1.82703	Up
pgb2	0.365684	0.0001084	1.99745	Down
phenylacetylglycine	3.39177	0.0170016	1.53094	Up
prostaglandin i2	0.236463	0.000878048	1.85044	Down
trans-cinnamic acid	0.633541	0.00764955	1.75945	Down
txb2	0.465552	0.000573406	2.10894	Down
xanthine	0.449331	0.00747845	1.51475	Down
2-hydroxycinnamic acid	0.666022	0.0259958	1.40671	Down
3-methylindole	0.586465	0.0423383	1.53288	Down
4beta,5-epoxy-17beta-hydroxy-5beta-androstan-3-one	0.451471	0.031913	1.52012	Down
5-hydroxyindoleacetic acid	0.503871	0.00232608	1.78208	Down
6beta,19-epoxy-17beta-hydroxyandrost-4-en-3-one	0.489699	0.00245316	1.82417	Down
9-oxoode	0.486292	0.0222049	1.38839	Down
acetylcarnitine	0.369545	0.00551997	1.75512	Down
alpha-n-phenylacetyl-l-glutamine	2.82052	0.00569124	1.6252	Up
1,5-naphthalenediamine	0.549643	0.0179981	1.68018	Down
butyryl-l-carnitine	0.389333	0.000630986	1.9618	Down
chavicol	0.528127	0.0149161	1.58965	Down
prostaglandin f1.alpha.	0.59263	0.0393184	1.38875	Down
tomatidine	3.24871	0.00275704	1.74057	Up
3-(2-hydroxyethyl)indole	0.641039	0.0218045	1.66554	Down
benzalkonium	7.76093	0.000392402	1.87676	Up
1-(4-fluorophenyl)-3-[1-(4-methylphenyl)-2-oxopyrrolidin-3-yl]urea	0.411416	0.000916528	1.96434	Down
gln val ala val	0.431657	0.0234494	1.6101	Down
glu asn leu	1.5509	0.00724075	1.64608	Up
glu leu leu	2.77022	0.000230838	1.98503	Up
glu phe lys	1.81177	0.0439119	1.44899	Up
glu phe pro leu ser	0.194332	1.96475e-06	2.09146	Down
glu pro lys	2.10235	0.0486584	1.18099	Up
gly arg phe	2.03624	0.00411678	1.78158	Up
gly leu phe	1.74739	0.000620026	1.94704	Up
gly phe asn	3.84399	5.51649e-05	2.02039	Up
his ile	2.15024	0.00723506	1.53973	Up
his met trp tyr	1.83753	0.0191521	1.38533	Up
his pro glu val	0.298092	2.21535e-05	2.07031	Down
his pro tyr arg	0.549329	0.0348559	1.4297	Down
his trp lys gln	0.52435	0.0224759	1.46227	Down
his val gly leu	2.21882	0.0288917	1.40948	Up
1-[1-(cyclopropylmethyl)azetidin-3-yl]-5-methyl-2-phenylimidazole	2.44045	0.0346652	1.4323	Up
ile asn phe asn	0.560041	0.00755971	1.7408	Down
ile asp gly asp	0.554405	0.00309932	1.74378	Down
ile asp ile	1.64437	0.00994609	1.56751	Up
1-[4-(imidazol-1-ylmethyl)benzoyl]-n-[(3-methyl-1,2,4-oxadiazol-5-yl)methyl]piperidine-4-carboxamide	0.561972	0.0306359	1.35092	Down
ile glu his	0.622367	0.0428042	1.33398	Down
ile glu leu lys	0.635227	0.0112062	1.62804	Down
ile gly met val	1.53528	0.0237626	1.49769	Up
ile gly val ser	2.20296	0.00228025	1.80362	Up
ile leu asn asp	0.549144	0.0392467	1.4398	Down
ile leu gln gln	2.26454	0.0101955	1.70674	Up
ile phe gln glu	1.95985	0.00402545	1.72547	Up
ile thr gln pro	1.9176	0.0216155	1.39906	Up
ile trp arg arg	1.99113	0.0347862	1.41727	Up
ile tyr	1.71765	0.00678309	1.6809	Up
ile tyr glu lys	2.15661	0.00143089	1.9233	Up
ile val leu glu	2.34601	2.77752e-05	2.1041	Up
indacaterol	0.201047	0.000169345	1.95229	Down
isobutyryl carnitine	0.533519	0.0244945	1.55183	Down
l-arachidonoylcarnitine	0.558668	0.0343362	1.47886	Down
l-nio	2.06059	0.0445843	1.45496	Up
leu ala phe asp	3.59513	0.0035981	1.71612	Up
leu arg asp	0.404471	0.0150161	1.62427	Down
leu arg asp leu tyr	2.35505	5.70059e-05	2.1056	Up
leu gln glu lys	3.1188	0.00700883	1.61444	Up
leu glu ile tyr	0.537785	0.000515918	1.99813	Down
leu glu phe glu	3.76184	0.00114218	1.75773	Up
leu gly tyr pro	2.02818	0.000406029	1.99578	Up
leu his met val	0.462331	0.0311401	1.46326	Down
leu ile asp arg	0.24777	0.00574792	1.55534	Down
leu ile gly lys	0.496894	0.00932684	1.69347	Down
leu ile ser glu	2.52218	0.0132762	1.61051	Up
leu ile tyr glu	2.18299	0.00371484	1.8256	Up
leu phe asp asn	1.63574	0.0145389	1.55045	Up
leu phe trp leu	5.03915	5.47643e-05	2.11935	Up
leu pro asp gln	1.86291	0.00394662	1.86941	Up
leu pro ser asp	0.605862	0.0018733	1.79089	Down
leu ser ser val	3.06837	0.00184838	1.85798	Up
leu thr ile ile	1.93105	0.0206912	1.3469	Up
leu tyr gln glu	3.18689	0.00472704	1.73641	Up
leu val gly phe	1.74177	0.0168642	1.51798	Up
leu val ser met	2.09413	0.0141656	1.63756	Up
leu val val ala	0.58801	0.00360052	1.769	Down
loxoprofen metabolite trans-glucuronide	2.12371	0.00667646	1.52369	Up
lpc 14:1-sn1	0.312583	0.00624526	1.60551	Down
(2r)-3-hydroxyisovaleroylcarnitine	0.447314	0.0038182	1.79325	Down
lpc o-14:1	0.187833	0.0478614	1.25197	Down
lys leu ser	2.41942	0.00471317	1.86939	Up
lys phe pro his	1.53103	0.0179997	1.60862	Up
lys thr val pro	2.9238	0.00204012	1.82763	Up
lys tyr ile gly	0.462628	0.000951608	1.93905	Down
met val	3.47026	0.001072	1.8738	Up
methacholine	0.604465	0.0188256	1.46775	Down
(2r,3r,4s)-6-(((2r,4s)-6-(((2r,4s,6r)-6-(((10s,13s,17s)-12,14-dihydroxy-10,13-dimethyl-17-(5-oxo-2,5-dihydrofuran-3-yl)hexadecahydro-1h-cyclopenta[a]phenanthren-3-yl)oxy)-4-hydroxy-2-methyltetrahydro-2h-pyran-3-yl)oxy)-4-hydroxy-2-methyltetrahydro-2h-pyran-3-yl)oxy)-3-hydroxy-2-methyltetrahydro-2h-pyran-4-yl acetate	0.549548	0.0187982	1.61963	Down
methyl 7,10,13-hexadecatrienoate	0.350395	0.00191296	1.86912	Down
n,n-dimethyldodecylamine-n-oxide	1.64185	0.0302904	1.49033	Up
n-(1h-indol-3-ylacetyl)glycine	3.54046	0.00327561	1.80126	Up
n-(3,5-dimethoxyphenyl)-2-(1-ethylpyrrolo[2,3-b]pyridin-3-yl)-1,3-thiazole-4-carboxamide	4.98388	0.00288817	1.76107	Up
n-(3-methoxyphenyl)-2-methyl-3-nitrobenzamide	5.70968	0.012903	1.61264	Up
n-(5-chloro-2-methoxyphenyl)-1-[3-(4-ethoxy-3-methoxyphenyl)-1,2,4-oxadiazol-5-yl]piperidine-4-carboxamide	0.350238	0.00253872	1.82602	Down
n-(9-(butan-2-yl)-21-(4-methoxybenzyl)-18,22-dimethyl-5,8,11,16,20,23-hexaoxo-6-(propan-2-yl)icosahydro-5h,16h-dipyrrolo[2,1-f:2',1'-o][1,4,7,10,13,16]oxapentaazacyclononadecin-17-yl)acetamide	0.646505	0.0101576	1.70441	Down
n-cyclopentyl-3-[4-(5-cyclopropyl-1,2,4-oxadiazol-3-yl)phenoxy]pyrrolidine-1-carboxamide	0.529132	0.00801081	1.49279	Down
nε,nε,nε-trimethyllysine	0.510349	0.0298105	1.44087	Down
pc 41:7e	1.82064	0.0428695	1.43596	Up
pe 19:2	2.15045	0.0472574	1.40115	Up
pe o-28:7_3:0	2.3426	0.0381723	1.34795	Up
pe(14:0/0:0)	0.291348	0.0011726	1.86411	Down
pgf2α 1,11-lactone	0.61299	0.0474308	1.32137	Down
pgf2α 1,15-lactone	0.528497	0.0300391	1.44266	Down
phe ala	1.79192	0.0282085	1.48257	Up
phe arg	1.79719	0.0151275	1.56109	Up
phe glu met ala	1.69639	0.0342551	1.49195	Up
phe glu pro	0.522892	0.00186979	1.83096	Down
phe ile	2.35609	0.00766989	1.70736	Up
phe leu	2.12956	0.00368165	1.84947	Up
phe met trp lys	2.04994	0.0260307	1.33265	Up
phe phe	2.47667	0.00546645	1.73316	Up
phe phe phe arg	1.59558	0.0247909	1.56187	Up
phe ser	1.67256	0.00561499	1.71078	Up
phe ser ala leu	2.03256	0.00264209	1.77314	Up
phe tyr	4.87225	0.000238833	1.97594	Up
phe tyr gly asn	3.16245	0.000155278	2.04679	Up
phe val gly gln	0.445332	0.0295523	1.49651	Down
pregnan-20-one, 17-(acetyloxy)-3-hydroxy-6-methyl-, (3a,5b,6a)-	1.88193	0.00669437	1.74645	Up
pro gly ile ile	1.91016	0.000676463	1.83688	Up
12(s)-hydroxy-16-heptadecynoic acid	2.03245	0.0259992	1.49527	Up
pro ile glu asn	0.637616	0.000553416	1.97278	Down
pro ile ile pro	1.54643	0.0193151	1.33971	Up
pro ile ile val	3.12128	0.00356214	1.70991	Up
pro ile phe asp	0.369392	0.00176097	1.73157	Down
13-ethyl-6a,17-dihydroxy-18,19-dinor-17a-pregna-4,9,11-trien-20-yn-3-one	0.548819	0.0158521	1.53111	Down
pro leu leu ala	1.62356	0.00847283	1.66852	Up
pro pro arg	0.269978	0.00962584	1.74247	Down
pro pro gln	0.608767	0.0261067	1.59186	Down
pro pro leu arg	0.404381	0.00201222	1.95373	Down
pro pro lys glu	0.456676	1.90224e-05	2.01784	Down
pro pro pro	0.573051	0.0018149	1.86785	Down
pro pro thr gln	0.553485	0.0242185	1.44259	Down
pro pro trp ala	0.477399	0.0026999	1.84241	Down
pro pro tyr tyr	0.534019	0.00106564	1.87617	Down
pro ser lys ile	0.405803	0.00107332	1.89503	Down
pro thr	1.68235	0.0134721	1.70272	Up
pro thr leu val	1.77338	0.0477659	1.23874	Up
pro trp phe glu	1.90991	0.00971736	1.53208	Up
15-deoxy-δ-12,14-pgd2	0.567439	0.00444006	1.65934	Down
pyroglu-ile-arg	0.507555	0.0357231	1.41534	Down
ser ile phe glu	2.62711	0.0274496	1.44672	Up
ser leu	1.91504	0.00532696	1.67993	Up
ser lys phe glu	0.589576	0.0189841	1.4216	Down
15-oxoede	0.5605	0.023817	1.42981	Down
ser pro pro ser ala	0.661675	0.0392749	1.47134	Down
serinyl-methionine	0.599371	0.0028122	1.6421	Down
sm 15:2;2o/18:5	3.61616	0.00846552	1.75107	Up
thr ile gly tyr	2.41482	0.00849064	1.68522	Up
thr phe	2.98489	0.0010422	1.85549	Up
thr trp lys ala	0.542479	0.0342052	1.40922	Down
tiotropium	2.1129	0.0212802	1.37836	Up
19(r)-hydroxy-pge1	0.229763	0.000644522	2.01806	Down
trans-tephrostachin	0.313811	0.0148967	1.67318	Down
trp asn val asn	0.49689	0.0376399	1.21111	Down
trp asp gly gln	0.501887	0.00749401	1.54905	Down
trp asp pro asn	0.285497	0.00171276	1.74533	Down
trp lys	0.14339	1.98665e-05	2.02925	Down
trp pro trp	0.647957	0.035677	1.20021	Down
tyr ile	2.695	0.000660535	1.89072	Up
tyr ile asn glu	0.440708	0.00105438	1.82525	Down
tyr met	2.8026	0.00461234	1.71726	Up
tyr met met gln	0.657825	0.00242964	1.8109	Down
tyr pro phe ala	2.50856	0.0249733	1.50393	Up
tyr ser ala gln	1.78763	0.0244455	1.48241	Up
tyr ser lys glu ala	0.454914	0.00927834	1.484	Down
tyr ser met	0.459554	0.000674618	1.89898	Down
tyr val	1.67312	0.00600811	1.63088	Up
unknown (carbon number 11); plasma id-1166	0.575282	0.00316954	1.79285	Down
val asn val asn	0.57282	0.0119986	1.65543	Down
val asp val tyr	4.56813	0.000201966	2.02063	Up
val gln ile	1.70406	0.0104851	1.61922	Up
val glu his asp	0.409066	1.67285e-06	2.1154	Down
val glu pro ser asp	0.249123	0.0317843	1.3849	Down
val gly asn val	4.04997	0.00294681	1.81467	Up
val gly asp ile val	1.66992	0.0130038	1.70758	Up
val gly trp gln	2.58574	0.00527213	1.75045	Up
val ile gln	2.66987	0.0359014	1.33242	Up
val ile leu asp	1.9289	0.00182249	1.91926	Up
val ile tyr glu	1.64937	0.0317034	1.58346	Up
val leu	2.20309	0.00275979	1.76413	Up
val phe tyr gln	0.496578	0.00343703	1.59316	Down
val thr pro tyr met	0.620385	0.00970046	1.64669	Down
val val his ala glu	1.56371	0.0146041	1.67478	Up
2,8-dihydroxyquinoline-beta-d-glucuronide	5.09186	0.00574865	1.57967	Up
2-(4-fluorophenyl)-5-[[5-(piperidin-1-ylmethyl)-1,2,4-oxadiazol-3-yl]methyl]pyrazolo[1,5-a]pyrazin-4-one	0.523491	0.0396844	1.46532	Down
2-(5-ethyl-3-methyl-1,2-oxazol-4-yl)-n-(2-methoxy-5-methylphenyl)pyrrolidine-1-carboxamide	1.54761	0.00118359	1.95082	Up
2-methoxyestradiol-17β 3-sulfate	0.498938	0.0099555	1.48331	Down
2-methylbutyroylcarnitine	0.326103	9.86969e-05	2.03336	Down
2-o-methylcytosine	1.9784	0.0100818	1.68184	Up
(9z,12z)-15-hydroxy-16-methoxyoctadeca-9,12-dienoic acid	0.221818	0.00815265	1.56341	Down
3,5,9-trioxa-4-phosphatetracosan-1-aminium, 7-(acetyloxy)-24-carboxy-4-hydroxy-n,n,n-trimethyl-, inner salt, 4-oxide, (r)-	0.491144	0.0361982	1.31708	Down
3-(carboxymethyl)-1-.beta.-d-glucopyranosyl-1h-indole	0.576637	0.0153751	1.66308	Down
3-[(4-fluoroanilino)carbonyl]-1,2,2-trimethylcyclopentanecarboxylic acid	0.3654	0.0311006	1.56021	Down
3-cyclopropyl-5-(2-pyrrolidin-3-yloxyphenyl)-1,2,4-oxadiazole	0.623173	0.00171071	1.76918	Down
3-hydroxy-2,3-dihydro-1h-pyrrolo[2,1-b]quinazolin-9-one	0.43961	0.00468456	1.80861	Down
(±)-hexanoylcarnitine	0.607569	0.0178675	1.59158	Down
3-hydroxybutyrylcarnitine	0.403628	0.0174108	1.53083	Down
3-ketosphingosine	0.41991	0.0122847	1.63809	Down
3-methoxy-5-pentyl-2-prenylphenol	0.597102	0.0333047	1.4549	Down
3-pyridin-4-yl-5-(2-pyrrolidin-3-yloxyphenyl)-1,2,4-oxadiazole	0.57783	0.0235434	1.37016	Down
3.beta.-hydroxy-5-cholenoic acid	1.64844	0.0144394	1.59003	Up
(±)-octanoylcarnitine	0.654639	0.0292922	1.50484	Down
4-(butylamino)benzoic acid	0.535282	0.0119793	1.6873	Down
(±)-propionylcarnitine	0.398882	9.30581e-05	1.98173	Down
4-formyl indole	0.61941	0.0405957	1.55736	Down
5,8,11-eicosatriynoic acid	0.517045	0.0118446	1.54201	Down
5-(1-hydroxypropan-2-yl)isolongifolane	0.573662	0.0171186	1.34209	Down
5-methylcytidine	2.19598	0.00612901	1.73795	Up
6-methoxy-1-(4-methylphenyl)-4-oxo-n-propan-2-ylpyridazine-3-carboxamide	1.66151	0.000569259	1.97894	Up
7α,12α-dihydroxy-3-oxochola-1,4-dien-24-oic acid	0.446854	0.0047196	1.74526	Down
8(s)-hetre	0.56362	0.0103659	1.52535	Down
9,12-octadecadiynoic acid	0.488338	0.0381245	1.30808	Down
ac1l7zqq	0.430118	0.000617488	1.84401	Down
ala ala leu arg ala	0.321489	0.000115134	1.97784	Down
ala ala pro ala ala	0.352671	0.00235197	1.66177	Down
ala asn met	1.94589	0.003456	1.88542	Up
ala leu leu ala ser	0.369961	0.000802969	1.8193	Down
ala val ala his val	2.11482	0.00046756	1.99187	Up
ala val ala ile gln	1.70144	0.0016689	1.88432	Up
angiotensin ii human	0.655105	0.0105871	1.68558	Down
1,2-dioleoyl pc	2.10851	0.0177474	1.58403	Up
arg asn	0.650771	0.00714025	1.58352	Down
arg pro ile val	0.622107	0.00755568	1.57177	Down
arg trp	0.526816	0.0286547	1.35313	Down
arg trp ser arg	0.631917	0.0171006	1.58034	Down
arg-phe-arg	2.63384	0.0363114	1.23955	Up
asn ile	2.70003	0.0276633	1.35438	Up
asn leu	1.87418	0.00964374	1.70805	Up
asn leu leu ser	2.29895	2.00139e-05	2.04882	Up
asn phe	1.99976	0.0330936	1.38077	Up
asn tyr	1.60626	0.00253054	1.81768	Up
asp ile gln leu arg	2.28688	0.000115649	2.08789	Up
asp ile ile tyr ala	1.94507	0.00900464	1.77284	Up
asp val val	1.95605	0.0054844	1.7579	Up
bradykinin fragment 2-9	0.357698	0.0210222	1.43504	Down
bradykinin hydroxyproline	0.481972	0.00395069	1.7626	Down
c16 sphingosine	1.8974	0.0176382	1.58611	Up
carmamycin b	4.07709	0.0217054	1.5032	Up
cyclo(-l-ser-l-tyr)	2.25554	0.0154701	1.52129	Up
desmethylondansetron	0.353729	0.022778	1.61835	Down
dinor-12-oxophytodienoic acid	0.5964	0.0210423	1.42647	Down
docosan-1-amine	2.02504	0.0383864	1.40242	Up
docosanamide	1.81883	0.0214153	1.55254	Up
euglobal vii	0.629413	0.0121131	1.49843	Down

## Sheet: NEG
List of differentially altered metabolites between CON and MEL groups in negative ion mode
Compounds	MEL/CON Fold Change	MEL/CON P value	MEL/CON VIP	Regulated Type
(4z,7z,10z,13z,16z,19z)-4,7,10,13,1 6,19-docosahexaenoic acid	0.494422	0.0309874	1.22734	Down
3-indoleacetic acid	0.477461	0.000837636	1.84024	Down
4-hydroxyquinoline	0.470745	0.000397924	1.81908	Down
4-pyridoxic acid	2.72969	0.00291356	1.64624	Up
7z, 10z, 13z, 16z, 19z-docosapentaenoic acid	0.46737	0.0216162	1.34802	Down
baicalin	1.56114	0.0295694	1.39637	Up
chlordiazepoxide	1.61455	0.0375543	1.34922	Up
cholic acid	0.640449	0.0346579	1.31647	Down
d-myoinositol 4-phosphate	0.214964	0.00368554	1.74161	Down
daidzein	4.19303	0.0290608	1.32493	Up
guanosine	3.07217	0.0370754	1.30527	Up
hippuric acid	25.9512	0.00271314	1.74775	Up
indoleacetaldehyde	0.467635	0.017576	1.55264	Down
inosine	10.8972	0.0290932	1.47933	Up
linoleic acid	0.562213	0.00863126	1.56247	Down
n-benzylformamide	12.9502	0.00248212	1.5947	Up
pgd1	0.458159	0.00368166	1.61993	Down
s-adenosylhomocysteine	0.573118	0.000898155	1.62442	Down
salicyluric acid	7.08699	1.54269e-05	1.91847	Up
thymidine	1.85071	0.0119775	1.5067	Up
thyroxine	0.448363	0.0105639	1.44353	Down
txb2	0.363569	1.00202e-05	1.99327	Down
11,14,17-eicosatrienoic acid, (z,z,z)-	0.563233	4.47872e-06	1.91408	Down
12s-hhtre	0.502723	0.00488312	1.60041	Down
13,14-dihydro-15-ketoprostaglandin e2	0.284389	2.07099e-05	1.9333	Down
15-keto-prostaglandin e2	0.54385	0.0494098	1.16582	Down
prostaglandin f1.alpha.	0.436578	0.00742948	1.51897	Down
(3-phenylpropionyl)glycine	2.43645	0.000195425	1.88832	Up
(3e)-4-(1-hydroxy-2,2,6-trimethyl-4-oxocyclohexyl)but-3-en-2-yl .beta.-d-glucopyranoside	4.52577	0.00711129	1.5911	Up
11(s)-hete	0.451595	0.00278391	1.55398	Down
15(s)-hetre	0.508336	0.00546897	1.4968	Down
17.beta.-estradiol 3-.beta.-d-glucuronide	0.529242	0.0044384	1.55476	Down
1a,1b-dihomo pgf2α	0.581305	0.0117809	1.43385	Down
2',4',6'-trihydroxydihydrochalcone	4.28134	0.000822007	1.78612	Up
2-(1,1'-biphenyl-4-ylcarbonyl)benzoic acid	2.62385	0.000751946	1.84445	Up
2-(1h-indol-3-ylmethylene)malononitrile	0.511405	0.00115982	1.70508	Down
2-[[3,4-dihydroxy-4-(hydroxymethyl)oxolan-2-yl]oxymethyl]-6-[(6,6-dimethyl-4-bicyclo[3.1.1]hept-3-enyl)methoxy]oxane-3,4,5-triol	1.94437	0.0051603	1.57006	Up
(9z)-5,8,11-trihydroxyoctadec-9-enoic acid	0.55117	0.011768	1.29309	Down
2-hydroxymyristic acid	0.652267	0.0327039	1.28351	Down
2-methyl-4,6-dinitrophenol	0.554282	2.27737e-05	1.9493	Down
(z)-9,12,13-trihydroxyoctadec-15-enoic acid	0.634243	0.036814	1.08899	Down
3-(3-hydroxyphenyl)propionic acid sulfate	2.89537	0.000624538	1.74526	Up
3-(4-hydroxyphenyl)-3-oxopropyl ?-d-glucopyranoside	2.26156	0.000238887	1.75349	Up
3-(cyclohexylamino)-2-hydroxy-1-propanesulfonic acid	0.317301	0.0326193	1.12385	Down
3-allyl-5-isobutylimidazolidine-2,4-dione	0.611163	0.0406743	1.46721	Down
3-hydroxy-3-methyl-2,3-dihydro-1h-indol-2-one	1.99254	0.0285543	1.47255	Up
3-hydroxysebacic acid	1.96453	0.00311201	1.64358	Up
3-methoxyphenol sulfate	2.15445	0.0485399	1.24467	Up
3a-hydroxy-3,5a,9-trimethyl-3,4,5,6,7,9b-hexahydrobenzo[g][1]benzofuran-2,8-dione	5.05237	0.000512404	1.79499	Up
4-cyanobenzoic acid	4.31713	0.00295239	1.58433	Up
(±)11-hede	0.622218	0.0201124	1.46503	Down
4-formyl indole	0.361617	0.00157482	1.65834	Down
4-hydroxy-n-methylbenzamide	6.0462	9.13319e-05	1.84897	Up
(±)12(13)-epome	0.561566	0.00832459	1.52808	Down
5-methoxysalicylic acid sulfate	2.9301	0.00655112	1.68149	Up
(±)12-hepe	0.63791	0.0220153	1.46776	Down
5-trans pgf2α	0.460379	0.00292599	1.5868	Down
(±)13-hdohe	0.467683	0.00688075	1.53116	Down
5s-hydroperoxy-6e,8z,11z,14z-eicosatetraenoic acid	0.474348	0.00640051	1.47601	Down
(±)14-hdohe	0.568071	0.0206305	1.3242	Down
6-(3-(.beta.-d-glucopyranosyloxy)butyl)-5,5-dimethyl-3-oxocyclohex-1-ene-1-carboxylic acid	2.47099	0.00010481	1.91961	Up
6-keto-pgf1α	0.213347	6.30031e-05	1.78543	Down
6-phenyl-1-(4-pyridinylmethyl)-1h-pyrazolo[3,4-b]pyridine-4-carboxylic acid	1.85141	0.00772442	1.66505	Up
8,11-eicosadiynoic acid	0.634299	0.0478504	1.22011	Down
8-iso prostaglandin a2	0.59078	0.00326578	1.52888	Down
8-iso-13,14-dihydro-15-keto-pgf2α	0.442712	0.00412454	1.52572	Down
9s-hydroxy-10e,12z,15z-octadecatrienoic acid	0.503777	0.000524064	1.70536	Down
acamprosate	0.401244	0.0426443	1.09237	Down
ala-ile	2.03103	0.00049719	1.72115	Up
aleuritic acid	3.07599	0.0213949	1.4242	Up
asn-tyr	1.94203	0.00213415	1.5599	Up
asp-tyr	1.88549	0.0294045	1.27784	Up
aurapten	2.01971	0.00172324	1.75077	Up
benzyl 6-o-(6-deoxy-.alpha.-l-mannopyranosyl)-.beta.-d-glucopyranoside	2.04276	0.0390837	1.30538	Up
buxifoliadine a	2.18178	0.0181949	1.29678	Up
cinnamoylglycine	2.68548	0.00498493	1.61466	Up
cis-5,8,11-eicosatrienoic acid	0.534211	0.0168297	1.48917	Down
d-myo-inositol, 1-[2-hydroxy-3-[(1-oxo-9,12-octadecadienyl)oxy]propyl hydrogen phosphate], [s-(z,z)]-	0.347569	3.91757e-05	1.92769	Down
ent-prostaglandin e2	0.451272	0.00347943	1.51645	Down
fahfa 23:4	0.616635	0.00278856	1.53675	Down
fahfa 36:3	0.269459	0.00625094	1.6313	Down
fahfa 38:6	0.548291	0.0156589	1.49677	Down
fahfa 40:7	0.403648	0.00878643	1.474	Down
fahfa 42:8	0.535753	0.0323356	1.43142	Down
fahfa 44:11	0.43943	0.033226	1.28696	Down
flopropione	2.40576	0.0189343	1.47127	Up
florfenicol	0.114088	0.00324089	1.61374	Down
gly leu phe	3.02464	0.00171338	1.66899	Up
gly val ala asp val	2.1019	0.017108	1.31797	Up
hesperetin dihydrochalcone	1.95726	0.019236	1.29903	Up
indole-3-carboxyaldehyde	0.575672	0.00439759	1.50963	Down
indoxyl glucuronide; lc-tdda; ce20	3.32045	0.00518643	1.56817	Up
isoquinoline n-oxide	0.548751	0.000162682	1.85957	Down
leu ile ser glu	2.42924	0.0049727	1.49082	Up
leu-tyr	2.55772	0.00185067	1.68216	Up
leukotriene b3	0.606573	0.0133738	1.31059	Down
1-myristoyl-2-hydroxy-sn-glycero-3-phosphoethanolamine	0.310339	0.00181636	1.64389	Down
lpe 20:0	2.23883	0.022298	1.30676	Up
lpe o-20:0	1.70229	0.0475627	1.01915	Up
lpg 14:0	0.497321	0.00285	1.62937	Down
lpg 22:5	0.490131	0.00315984	1.70975	Down
ltb4_20-hydroxy	0.60249	0.0448677	1.04016	Down
met-ser	0.662804	0.0474323	1.18909	Down
1-palmitoyl-2-arachidonoyl-sn-glycero-3-phospho-(1'-sn-glycerol)	0.0908415	0.00072784	1.72454	Down
methyl 1,6-bis(acetyloxy)-11-hydroxy-7-oxoabieta-8,11,13-trien-18-oate	0.547428	0.00036147	1.72799	Down
n-isovaleroylglycine	2.46534	0.00278278	1.67319	Up
p-acetamidophenyl .beta.-d-glucuronide	3.06074	0.00121942	1.70198	Up
pe 27:0	0.559808	0.00996622	1.42684	Down
pe 36:7e	0.376188	0.00265779	1.72151	Down
pg 32:1	0.0547129	7.71468e-06	1.8892	Down
phe-gly-gly	2.55279	0.00879889	1.48171	Up
phe-ile	2.31884	0.00308687	1.63736	Up
phenyl glucuronide	5.30904	0.0368004	1.36451	Up
ser-leu	1.73961	0.0239816	1.19804	Up
ser-tyr	1.51575	0.0420515	1.276	Up
smgdg o-21:0_11:0	0.227547	0.00444254	1.63683	Down
thr leu val arg	2.08157	0.0156989	1.33903	Up
thr-phe	2.71952	0.0169368	1.33141	Up
trp-ser	2.09766	0.0262415	1.2515	Up
tyr-ala	2.07918	0.00957524	1.47672	Up
tyr-ile	2.16419	0.0288561	1.27354	Up
tyr-val	1.75759	0.0385698	1.13088	Up
unknown (carbon number 17); plasma id-910	3.28028	0.000192471	1.81995	Up
unknown (carbon number 21); plasma id-1111	0.628861	0.00315949	1.70647	Down
unknown (carbon number 25); plasma id-1570	0.388448	0.00222053	1.50052	Down
val-ile	1.65344	0.0223352	1.30131	Up
1-palmitoyl-2-linoleoyl-sn-glycero-3-phospho-(1'-rac-glycerol)	0.0302806	9.10208e-07	1.96394	Down
val-tyr	3.19548	0.000494503	1.81091	Up
vanillin-4-sulfate	2.29858	0.0106936	1.35761	Up
{[(4-hydroxyphenyl)acetyl]amino}acetic acid	3.0456	0.00188793	1.75129	Up
