# Supplementary material for: Metabolomic effects of intrauterine meloxicam perfusion on histotroph in dairy heifers during diestrus
Source: Front Vet Sci. 2025 Mar 18;12:1528530. doi: 10.3389/fvets.2025.1528530 (PMC11959509; doi:10.3389/fvets.2025.1528530)
Supplement: Supplementary file 1 [file Data_Sheet_1.ZIP › supplemential table/supplemnetal table S2.xlsx]

## Sheet: POS
Table S1 All identifed metabolites in positive ion mode both CON and MEL groups
Compounds	Molecular Formula	RT [ min ]	m/z	Intensity CON-1	Intensity CON-2	Intensity CON-3	Intensity CON-4	Intensity CON-5	Intensity CON-6	Intensity MEL-1	Intensity MEL-2	Intensity MEL-3	Intensity MEL-4	Intensity MEL-5	Intensity MEL-6
glycocholic acid	C26H43NO6	5.45	466.317	276118	550950	627987	528312	617522	597091	232497	127709	534536	308707	339270	388756
guanine	C5H5N5O	1.28	152.058	1959.43	2814.72	2343.63	2232.99	2068.29	2412.78	1337.8	7101.24	2429.77	2143.45	2466.51	2859.92
hecogenin	C27H42O4	7.09	431.316	4922.89	2509.64	784.246	1050.3	1046.32	3000.98	1292.66	677.033	700.093	692.361	879.548	941.885
himbacine	C22H35NO2	10.23	346.274	23436.2	27381.2	22039.5	18971.7	18077.6	29212.1	12517.2	18442.2	20402.3	13405.5	16421.6	16437.5
hippuric acid	C9H9NO3	2.59	180.065	6724.44	15494.3	9676.38	8582.12	8919.75	9937.59	15203.2	26621.6	7254.41	9188.92	11977.9	8366.92
hypoxanthine	C5H4N4O	1.29	137.046	3908.69	2833.6	6380.98	4263.23	3619.16	3118.78	3896.52	16200.6	972.285	3488.17	4060.44	4579.12
indole	C8H7N	2.07	118.065	434321	523178	418292	449467	581460	536090	348033	414745	504477	535493	697461	618263
indolelactic acid	C11H11NO3	3.43	206.081	3367.23	17687.5	3893.62	9099.97	10886.9	9510.93	16610.5	4807.23	4391.52	8309.13	9583.3	9261.62
isoalantolactone	C15H20O2	5.81	233.153	2051.41	2737.46	2093.72	1645.67	2533.87	2898.13	1692.57	980.309	1893.16	1575.48	1570.39	1428.52
isopentenyl adenosine	C15H21N5O4	3.3	336.166	8001.32	13361.1	15714.7	9738.1	8496.26	13440.3	10548.6	4976.73	10186.2	6897.72	8703.68	8992.18
isoquinoline	C9H7N	2.03	130.065	6828.54	36226.7	7619.48	16970.7	23284	17692.7	7319.65	6992.04	6728.14	8652.89	9200.13	8825.83
juvenile hormone i	C18H30O3	7.15	295.227	1885.91	3833.96	5125.32	2657.1	2893.94	2394.82	464.871	1570.77	1047.18	1444.52	1040.02	1103.25
kinoprene	C18H28O2	6.93	277.216	1636.05	2761.98	1692.33	2104.43	2173.64	2637.92	1603.65	1895.89	2724.42	1550.91	1286.93	1753.31
l-arginine	C6H14N4O2	0.74	175.119	5552.53	19859.1	6979.47	10823.5	10925.8	9860.33	9543.29	3396.59	6110.51	8236.22	6443.11	7049.93
l-carnitine	C7H15NO3	0.74	162.112	44575.3	44704.6	77582.8	59408.9	64259.2	67086.3	21797.9	31137.9	22396.6	28911.4	30799.2	32653.1
l-dopachrome	C9H7NO4	1.43	194.045	5539.52	4533.15	2950.7	7910.41	7836.99	7317.68	1545.37	3976.24	1434.35	3461.42	3973.56	4827.72
lidocaine	C14H22N2O	2.85	235.181	6837.92	15604.6	15405.4	9121.89	11683.8	9668.19	12859.1	7612.81	6801.82	7804.51	10422.1	11248.1
linoleic acid	C18H32O2	8.6	281.248	5261.66	10121.5	4333.47	5883.27	6635.21	6674.59	5849.68	4963.23	4427.04	4712.59	4288.32	4978.87
lithocholic acid glycine conjugate	C26H43NO4	7.61	434.327	2139.96	4697.15	6279.41	3475.06	4336.97	3952.49	1214.69	955.907	6371.3	3077.91	2856.1	2353.33
1-hydroxypyrene	C16H10O	0.72	219.083	912.357	3709.93	966.025	2062.81	1879.36	1971.08	1168.43	971.168	823.184	1241.04	969.714	1081.17
lumichrome	C12H10N4O2	3.7	243.088	54202.8	38453.1	41747.3	62066.6	82178.3	82923.9	56820.1	29068.7	50496.8	62470.6	44356.2	48731.4
mandelonitrile	C8H7NO	2.06	134.061	5248.57	8405.8	6562.39	4100.82	6414.87	4688.51	7445.98	7675.6	6217.16	6112.45	5929.13	8106.68
meloxicam	C14H13N3O4S2	6.02	352.042	31714.6	106416	94568.4	59473.2	81262.3	99512.5	22421.3	60057.9	339730	132322	114765	137081
methyl jasmonate	C13H20O3	5.99	225.149	1749.51	2834.32	2497.04	3678.5	2930.96	2143.98	2514.26	3626.23	2873.77	2281.06	3098.62	3336.29
methyl salicylate	C8H8O3	8.8	153.054	2482.69	1551.68	2372.06	1898.24	1640.77	2142.98	3430.71	1561.47	2759.55	3221.82	3174.19	3109.76
mirtazapine	C17H19N3	1.17	266.165	688.714	3909.15	1502.33	2298.88	2649.02	2957.47	2044.59	1108.01	1124.71	1242.73	1908.87	1384.06
montanol	C21H36O4	10.51	353.266	1803.06	14488	760.817	607.474	1013.44	4308.35	1881.4	1651.88	4125.51	1302.54	781.459	1146.14
n-acetylarylamine	C8H9NO	9.09	136.076	1237.54	3588.65	5963.71	3838.95	4184.72	4465.33	3156.31	4158.5	3663.29	3482.08	3470.27	3377.16
n-formylanthranilic acid	C8H7NO3	1.33	166.05	865.081	1017.88	1424.05	1036.65	881.203	839.079	641.734	1513.34	604.337	976.928	759.824	825.434
n-hydroxy-l-tryptophan	C11H12N2O3	1.41	221.093	1185.82	23597.4	1583.11	10089	12921	12036.4	2174.61	3562.47	4653.09	2588.79	4025.66	4515.86
n1,n12-diacetylspermine	C14H30N4O2	0.7	287.244	28280.8	707019	39750.7	197415	267665	199138	40368.8	20022.4	36689.5	27923.3	36972.1	32734.6
n1-acetylspermine	C12H28N4O	0.71	245.233	8330.02	182630	14088.5	39218.3	28598.4	28206.9	73563.4	8118.1	10659.4	27173.7	31852	27753.1
n6,n6-dimethyladenosine	C12H17N5O4	1.93	296.135	9782.76	8406.84	13507.9	11501.9	12899.6	18795	5470.15	2586.64	4902.26	2159.33	5003.34	5353.32
n8-acetylspermidine	C9H21N3O	0.7	188.176	4206.19	20162.6	4798.26	12675.3	15669	14460.6	10052	1433.1	6905.4	4939.79	5260.92	5812.97
naloxone	C19H21NO4	1.41	328.15	1447.59	5778.59	2658.97	4025.3	5436.54	2883.41	2938.03	1821.98	2030.74	1454.95	1702.53	2532.42
niacinamide	C6H6N2O	0.95	123.055	3255.59	12787.7	5721.18	6286.15	10028.5	7862.28	4595.09	1137.67	2865.42	3558.84	3433.29	3156.29
octopamine (p-hydroxyphenylethanolamine)	C8H11NO2	1.24	154.086	2942.89	3868.86	1545.94	3494.87	3815.86	3139.87	4836.82	1198.96	2752	3057.99	3921.86	3171.88
oleamide	C18H35NO	10.48	282.279	119272	117487	87808.5	51171.2	89889.6	198137	295512	101192	205519	66128.8	131624	174476
oleic acid	C18H34O2	12.87	283.263	1704.06	2383.11	2060.92	1972.04	2030.67	1774.68	1710.07	1877.81	2062.26	1695.02	1616.79	1794.22
ononin	C22H22O9	1.29	431.141	1112.07	4588.37	1654.5	867.596	1819.56	964.99	2243.06	1125.02	1919.6	1258.51	773.184	1564.4
oxandrolone	C19H30O3	7.01	307.226	1799.65	4051.48	2717.4	2501.49	1045.85	3086.1	690.181	3211.66	623.713	2398.51	3157.6	2936.09
oxyquinoline	C9H7NO	3.2	146.06	7291.01	14198.5	14105.1	11437.1	9265.06	9832.94	34972.5	41784.7	9289.5	25809.3	33835.8	26126.7
p-lactophenetide	C11H15NO3	2.91	210.11	9444.96	17841.4	16462.1	10074.1	15205	13375.7	9544.82	17757.3	5690.48	11453.4	9151.56	6353.76
palmitoyl ethanolamide	C18H37NO2	9.91	300.29	3642.12	51803.3	3222.66	5964.92	8777.25	20545.6	15792.4	4907.62	15997.5	3654.31	7195.88	9073.82
palmitoyl-l-carnitine	C23H45NO4	8.16	400.342	69346.5	290549	41228.1	95024.7	85620.3	142726	74880.5	99525.2	78514.5	67007.2	47755.6	67984.4
pantothenic acid	C9H17NO5	1.74	220.118	43291.5	49905.3	42360.2	49272	77405.3	62124.5	56936.9	30439.7	27257.1	37406.8	42120.5	39859.9
pc(16:0/0:0)[u] / pc(16:0/0:0)[rac]	C24H50NO7P	8.59	496.339	5.15607e+06	4.95088e+06	8.02086e+06	5.78966e+06	5.09477e+06	6.50895e+06	2.83877e+06	5.90731e+06	4.50609e+06	4.38839e+06	3.56847e+06	3.90959e+06
pc(18:3(6z,9z,12z)/18:3(6z,9z,12z))	C44H76NO8P	10.56	778.54	1027.49	1919.42	1742.68	1819.31	966.087	1753.54	1480.92	980.584	1778.93	1173.18	1627.75	1592.54
pepstatin	C34H63N5O9	5.78	686.467	1890.12	2525.44	2443.36	1508.07	1442.72	2280.11	1734.89	3559.29	3256.14	1122.27	1511.44	1730.21
pgb2	C20H30O4	6.45	335.222	5801.91	15188.1	2890.77	9409.57	8436.83	10079.7	4481.85	2678.71	1585.36	2733.26	2098.93	2418.72
phenylacetylglycine	C10H11NO3	2.89	194.081	5516.7	15347.6	4307.77	9971.38	10630.2	7549.81	32337.8	45930.6	4280.3	12016.9	23091.7	30549.4
phthalic acid mono-2-ethylhexyl ester	C16H22O4	8.84	279.159	81199.1	113658	110022	91259.4	103179	147229	98334.1	136072	131705	86425.3	112419	124064
picolinamide	C6H6N2O	0.77	123.055	11292.1	14883.3	10178.9	9163.35	11064.6	9520.26	14058.3	6171.81	12299.9	9542.68	9954.57	10727.9
12(r)-hete	C20H32O3	8.61	303.232	16963.6	30783.2	19658.9	16363.7	23289.9	20332.5	16743.8	27355.6	20360.4	10806.1	13322.6	20411.3
proline betaine	C7H13NO2	0.93	144.102	845.799	5230.94	4505.26	3640.44	4795.53	4357.12	1300.23	4071.37	869.822	1304.23	2706.08	2940.51
prostaglandin i2	C20H32O5	4.57	353.232	156406	115225	47217.3	115069	126962	118602	11838.5	25928.8	34114	20618.1	24789.7	25870.6
psychosine	C24H47NO7	6.7	462.342	3262.95	7168.72	4368.7	6345	3726.97	6110.87	6223.67	5041.3	8552.23	7202.78	3847.23	3717.39
riboflavin	C17H20N4O6	2.6	377.147	12179.4	35679.1	5884.27	11992.2	14270.3	14680.3	38544	9228.39	8909.8	16434.1	19678.2	18660.8
s-adenosylhomocysteine	C14H20N6O5S	1.17	385.13	9410.58	5642.74	9306.31	6213.23	7357.22	6122.99	9498.81	3648.53	4487.72	5808.45	7456.48	8640.57
se-methylselenomethionine	C6H13NO2Se	5.01	212.02	22231.1	32358.2	14314.1	10182.9	12007.6	20985.3	31865.2	35720.3	45820.1	17747.3	18133.6	20204.8
sennoside d	C42H40O19	4.87	849.207	9531.61	15652.2	5998.69	5466.79	10684.8	9158.15	26232	4645.01	5039.49	12720.4	12242.1	16625.1
15-keto-pge1	C20H32O5	5.31	353.231	14268.5	17079.2	17818.3	18363	21551	13617.8	8303.12	12352.5	10791.1	10940.8	9184.59	11775.4
sphinganine	C18H39NO2	7.52	302.305	3857.51	3137.95	3869.23	5521.2	2534.58	4642.49	7321.57	7210.12	11008.2	8356.48	2502.36	2682.98
sphinganine-phosphate	C18H40NO5P	7.65	382.271	893.505	998.95	744.356	398.886	652.092	586.189	570.761	560.605	689.671	349.632	537.532	597.864
sphingosine	C18H37NO2	7.13	300.29	21070.4	34241.8	12794.1	9799.28	10521.6	23303.6	45267.2	21624.4	39305.8	13646.8	15596.5	18397.8
sphingosine-1-phosphate	C18H38NO5P	7.41	380.257	1967.84	3294.56	2032.67	1459.51	1217.24	1137.14	705.507	1047.72	1032.07	572.986	1214.56	1404.46
stearamide	C18H37NO	11.28	284.295	15334.6	11467.7	14530.6	8514.3	8465.17	15711.4	36873.2	18022.9	25265.8	13857.4	9392.2	8034.64
taurocholic acid	C26H45NO7S	5.06	538.281	25022.7	45925.8	56686.4	38594.5	44979.7	43536.9	16806.6	13633.1	55884.8	26502.6	33006.1	35999
testosterone cypionate	C27H40O3	9.77	413.305	11798.5	349856	13634.1	105531	102229	130926	10859.1	33336.7	24166.6	34454	31604.7	34233
thiamine	C12H16N4OS	0.71	265.112	1580.37	3949.9	1810.01	958.41	828.921	2097.97	2154.16	3052.92	1586.01	1366.73	1481.09	1639.88
trans,trans-farnesyl phosphate	C15H27O4P	6.27	303.173	1161.78	4578.69	1260.66	808.069	1447.29	1561.32	1528.42	1038.13	776.273	1045.83	1135.91	1274.05
trans-cinnamic acid	C9H8O2	1.59	149.061	2504.44	8546.4	2889.32	5232.58	5691.16	5125.81	4524.87	1652.09	1753.15	1669.66	3211.35	3850.71
tridemorph	C19H39NO	11.17	298.311	1423.26	1365.57	1277.49	1084.05	308.484	2240.78	2197.57	747.597	2405.58	534.572	1628.84	1518.31
txb2	C20H34O6	5.11	393.225	10768	34304.4	12096.1	19795.8	21831.2	22293.6	7031.84	5579.14	7688.79	10137.7	7095.48	9196.56
2,22-dideoxy-3-dehydroecdysone	C27H42O4	7.98	431.316	6498.58	98911.4	19358.7	49816.6	46151.8	57155.9	9428.71	32626.3	20791.4	19287.6	19069.3	19321.3
uric acid	C5H4N4O3	0.87	169.036	5230.11	7968.44	8619.6	10789.5	13008.2	9414.35	10269.9	2968	4790.83	6656.69	8226.52	8093.09
vaccenic acid	C18H34O2	10.01	283.263	1905.9	3368.13	3958.79	2924.61	2590.54	2418.24	1824.15	3459.67	3047.6	2619.26	2526.48	2512.57
vidarabine	C10H13N5O4	1.24	268.104	6093.94	15939.9	33030.1	12104.3	16225.7	13464	23929.9	55151.4	6853.79	26951.2	30853.1	28473.9
xanthan	C13H10O	6.65	183.081	8917.3	11341.4	8060.6	8014.71	11082.7	13472.6	8548.85	9084.41	14652.4	7735.44	10461.6	10756.5
xanthine	C5H4N4O2	1.4	153.04	3587.21	3921.53	2547.21	2328.05	2519.16	3198.7	1439.47	1289.39	1388.51	688.764	1315.14	1510.19
xanthosine	C10H12N4O6	1.41	285.083	1541.76	2276.8	524.488	1781.45	1620.69	1431.79	2348.14	1034.84	1014.63	551.58	1164.34	1080.66
zearalenone	C18H22O5	0.51	319.152	1597.37	1295.92	2148.34	1635.92	1330.47	1751.89	1887.24	1898.07	927.33	1302.36	2290.41	1738.3
2-hydroxy-5-methylquinone	C7H6O3	8.82	139.039	5594.28	8780.5	3831.96	5505.45	4779.49	6088.74	4899.97	4444.59	6174.97	5784.19	7089.02	4859.03
2-hydroxycinnamic acid	C9H8O3	1.17	165.055	799.836	1743.54	1218.71	1317.14	1431.98	1383.05	617.129	962.642	659.43	635.104	746.319	893.618
24-dehydroprovitamin d3	C27H42O	10.54	383.33	19353.7	4287.77	4736.86	4055.75	3701.26	7459.28	2868.8	7365.68	4569.57	3016.17	2638.78	3723.17
3-dehydro-2-deoxyecdysone	C27H42O5	6.51	447.31	2315.72	4323.79	2918.56	2777.2	2969.49	2465.39	3330.03	1973.77	5436.95	2996.02	4147.05	2919.6
3-methylindole	C9H9N	2.03	132.081	9451.71	68052.2	9989.9	41043.3	50688.2	40745.2	20373.6	10635	11064.3	18815.7	20502.1	19975.2
3-oxopimelyl-coa	C28H44N7O20P3S	1.36	924.181	908.53	1873.69	1306.89	1190.74	1597.27	1177.29	1177.27	1061.29	542.033	661.092	1041.78	1080.22
4beta,5-epoxy-17beta-hydroxy-5beta-androstan-3-one	C19H28O3	7.76	305.209	3331.09	11483.6	898.453	4900.51	5029.14	5617.78	870.607	1399.56	2712.67	2250.07	1754.59	1397.5
5-hydroxy-6-methoxyindole glucuronide	C15H17NO8	2.67	340.103	7915.6	47349.1	4351.72	16653.2	20422	19386.2	30692.1	50394.8	2664.97	18239.2	17771	19978.6
5-hydroxyindoleacetic acid	C10H9NO3	1.59	192.066	3971.15	11805.1	1968.02	4433.56	7159.9	6957.28	4401.19	1714.52	2055.29	1648.04	2401.35	3172.83
5-methoxyindoleacetate	C11H11NO3	1.19	206.079	672.464	3198.3	665.288	1800.07	1888.2	2027.64	1219.87	994.344	551.455	1063.32	1340.43	1444.36
6beta,19-epoxy-17beta-hydroxyandrost-4-en-3-one	C19H26O3	7.42	303.193	8640.09	20099.3	4650.69	12925.3	11510.3	11787.4	3657.28	4122.05	6157.04	4900.28	4456.14	4174.9
8-oxodeoxycoformycin	C11H14N4O4	1.6	267.109	2200.78	13100.7	1034.16	5763.07	7698.31	10050.1	41817.7	1263.76	3763.46	15173.1	21674.2	22577.8
9-oxoode	C18H30O3	8.73	295.227	5516.38	7411.04	8841.77	5958.37	6453.24	8779.91	2056.3	5494.43	2614.02	2656.92	1821.82	3826.25
acetylcarnitine	C9H17NO4	0.93	204.123	149174	1.33908e+06	829600	818271	1.01409e+06	898278	187599	347993	133410	261584	291354	283202
adenine	C5H5N5	0.74	136.062	2336.29	5106.18	2228.13	3478.89	3583.04	3663.15	4632.52	1746.46	2633.71	3514.95	3065.31	2802.94
ajaconine	C22H33NO3	9.3	360.258	867.99	1083.02	1081.85	583.536	386.739	979.087	644.739	645.042	1021.98	610.185	722.38	627.458
alpha-n-phenylacetyl-l-glutamine	C13H16N2O4	2.59	265.12	4311.3	26048.6	8006.07	10712	13709.2	12114.3	32967	50796.6	9787.73	17426.3	28479	22306.8
apiole	C12H14O4	11.77	223.094	14198.5	13768.1	15549	14375.5	16111.6	12853.1	20398.9	15153.3	16261.1	17198.5	19558.2	21532.4
arachidonic acid (peroxide free)	C20H32O2	10.41	305.248	92039.1	153362	123379	118820	106861	196642	90834.4	100958	191476	99515.9	95018	123283
arachidonoyl ethanolamide	C22H37NO2	10.52	348.29	10367.6	24194.9	17261.5	15011.6	12965.6	18847.7	12619.6	12829.6	17934.3	12156.8	14046.4	17278.7
1,3-dimethyl-8-isoquinolinol	C11H11NO	1.75	174.091	2946.21	10563.6	3551.92	5316.62	6008.78	5723.27	5721.44	3467.83	2577.96	3881.11	4445.54	4471.6
1,5-naphthalenediamine	C10H10N2	2.02	159.092	17579.2	142915	17466.1	56053.9	80486.7	65508.6	34252	16788.9	17781.1	28817.3	33389.3	29687.5
benzocaine	C9H11NO2	1.17	166.085	1802.52	4352.02	2625.07	3123.24	2449.65	3428.32	3619.17	3813.41	2863.27	3633.59	4485.21	4606.86
benzophenone	C13H10O	6.05	183.081	16387.8	15234.4	7544.75	11616	10141.4	14647	18521.5	20183.5	15729.4	15535.9	12367.4	8945.16
betaine	C5H11NO2	0.75	118.086	3511.19	6591.03	3995.84	5225.57	5246.68	3680.12	2823.44	2729.86	4529.76	2553.96	3523.26	4436.28
bilirubin	C33H36N4O6	11.56	585.27	5388.87	15468.2	2797.79	5982.73	5086.31	5070.06	5393.78	6026.59	6796.94	605.217	927.667	5247.96
butyryl-l-carnitine	C11H21NO4	1.84	232.154	256370	1.38614e+06	479095	707991	893369	818620	156444	347747	145864	183926	247638	279310
cellotetraose	C24H42O21	0.84	667.23	1624.85	2880.88	2773.23	3683.87	3474.01	3139.89	2122.28	1105.5	2301.66	1923.8	1626.34	2096.85
chavicol	C9H10O	1.58	135.081	2790.85	17636.3	3190.61	7330.09	10459.6	10066.3	6223.06	970.068	2268.38	3915.27	4964.65	4271.59
confertifoline	C15H22O2	10.41	235.17	1586.33	2742.85	1497.99	2720.01	1995.34	3199.49	2107.52	1892.1	3820.93	2257.41	1880.19	2496.66
coumarin	C9H6O2	1.19	147.044	816.229	5006.5	734.105	2348.52	2372.55	2336.5	1229.84	1113.75	892.932	1291.53	1254.35	1200.85
cyclo(l-phe-l-pro)	C14H16N2O2	1.22	245.124	2228.86	11419.2	2456.88	5243.27	6645.7	5985.9	5513.23	2890.62	2733.57	2061.35	2879.9	2832.16
decanoyl-l-carnitine	C17H33NO4	5.59	316.25	4953.71	34090.1	6495.06	15698.7	15678.9	16959.2	8864.21	13909.2	3319.98	7274.19	8278.62	8615.09
deoxycholic acid glycine conjugate	C26H43NO5	6.5	450.322	74539.4	229210	268945	177936	220722	211013	48995.3	48026.1	231226	112867	126128	113526
diethyl phthalate	C12H14O4	12	223.094	15146	22000.4	25653.8	23640.1	23934.7	29500	16881.3	18199.5	14788.6	16531.6	19483.2	21273.4
dihydromonacolin l	C19H30O3	7.87	307.227	1396.12	1203.66	7089.88	2815.81	2492.31	3175.59	2527.57	2675.83	3318.95	1782.18	2322.2	2354.23
diisobutyl phthalate	C16H22O4	9.48	279.159	22839.8	40367	39194.6	39876.4	26725.1	24244.2	22860.6	32868	27702.2	28001.1	28746.8	28852.6
dl-phenylalanine	C9H11NO2	1.6	166.086	2208.85	14597.6	558.446	6019.82	7161.62	6274.53	6813.47	2055.59	861.696	3268.68	3524.75	2807.8
dl-tryptophan	C11H12N2O2	2	205.097	6265.05	76822.4	6704.8	32825.8	43347.1	33848.7	23771.7	4728.74	5885.57	14685	26986	20984.1
eicosapentaenoic acid	C20H30O2	9.84	303.232	6032.81	16222.4	8649.85	10981.3	10939.8	17164.5	12371.7	6306.11	15727.3	9178.79	10354.3	11960.8
eicosapentaenoic acid ethyl ester	C22H34O2	10.52	331.263	21877.3	68413.6	40983.6	39453	35904.6	66672.5	42964.2	42668	61584.2	42240.7	42207.6	54189.3
elaidic acid	C18H34O2	11.21	283.263	4801.06	6361.17	8273.13	5431.5	8403.14	8924.21	4161.33	4509.05	7410.53	6725.4	4584.38	5120.92
esprocarb	C15H23NOS	6.45	266.153	1326.18	2574.77	1134.24	817.467	1464	2666.65	1140.37	873.911	2864.71	793.258	1361.09	2055.12
folinic acid	C20H23N7O7	1.87	474.176	4474.57	8210.31	5363.53	5144.85	10252.6	7549.92	7492.34	4653.71	5249.06	6743.21	5347.27	5692
hymechrome	C10H8O3	14.32	177.054	2010.9	3152.73	2579.49	3000.89	2803.92	2969.44	2352.93	3285.16	2890.47	2640.27	2568.13	2354.27
janthitrem b	C37H47NO5	6.79	586.346	771.9	1540.35	1224.62	872.948	714.313	992.727	628.511	831.361	927.146	819.891	813.289	914.143
oleoyl ethanolamide	C20H39NO2	10.13	326.305	4673.78	68252.2	5968.4	7549.3	13815.6	35632.3	16273.4	6363.89	30933	5394.78	12606.9	14573.7
prostaglandin b1	C20H32O4	5.91	337.237	3866.47	3774.55	3190.96	2614.5	3436.18	3354.32	3173.94	1604.13	2895.53	2551.84	2906.21	2374.18
prostaglandin f1.alpha.	C20H36O5	5.35	379.246	6927.82	11386.3	3486.6	7776.86	8097.28	7247.22	1784.06	2422.92	5733.41	4015.99	4070.26	4319.46
solasodine	C27H43NO2	7.95	414.336	2266.99	3889.96	2163.9	409.404	706.763	2123.26	1829.03	4015.53	4499.29	1259.06	1037.84	1315.39
tomatidine	C27H45NO2	8.16	416.353	1306.1	13384.3	3586.73	5201.22	1220.21	3893.46	16409	15057.5	10529.5	8947.51	9112.55	10159.7
3-(2-hydroxyethyl)indole	C10H11NO	2.04	144.081	80644.3	419426	92580.1	233457	320150	248217	94631.3	123791	101666	111716	134637	115447
(z)-6-octadecenoic acid	C18H34O2	6.99	283.263	2575.7	3910.25	3342.11	2890.26	3412.39	3770.57	3010.78	3097.3	2382.09	3030.14	3313.5	3245.35
7.alpha.-hydroxy-4-cholesten-3-one	C27H44O2	11.66	401.341	2233.07	6112.05	2327.88	1368.67	2615	2621.45	4058.17	1549.49	3559.54	2551.77	3180.64	3338.11
acetanilide	C8H9NO	8.6	136.076	5240.81	9676.76	7027.8	7249.08	6186.65	5378.9	6989.16	7561.23	6358.24	5967.51	6746.43	3759.57
benzalkonium	C21H37N	7.36	304.3	208573	3.07903e+06	1.92534e+06	617975	2.0328e+06	4.80564e+06	1.47343e+07	1.08797e+07	1.43482e+07	4.78797e+06	1.53728e+07	1.90597e+07
biliverdin	C33H34N4O6	6.05	583.255	12903.4	43237.6	4100.22	32120.8	37323.9	41671.9	15228.4	14214.2	38160.5	21634.3	21122.5	29800.3
cassythicine	C19H19NO4	1.51	326.145	18262.6	12948.8	18182.2	15194.7	27697.4	13444.2	8790.19	9104.18	9879.61	5976.59	13445.2	13717.6
cetrimonium	C19H41N	8.21	284.331	5153.28	4636.69	4083.43	2269.24	4248.99	7114.83	10060.3	4998.2	10613.6	3453.14	5626.9	6555.29
d-erythro-n-stearoylsphingosine	C18H37NO2	6.48	300.289	850.165	1935.97	541.195	842.254	711.627	1492.33	1804.98	1011.7	2580.86	819.338	1456.14	1741.19
dillapiol	C12H14O4	9.12	223.094	4034.8	5893.02	4671.05	5150.94	2868.17	5273.52	4902.87	5092.06	6807.72	4978.06	4246.97	4774.38
ginkgolic acid i	C22H34O3	8.65	329.248	4034.6	10230.1	5484.06	5289.68	5052.88	6470.76	1897.42	5548.2	4455.92	3474.16	3040.84	3924.09
(-)-corey lactone diol	C8H12O4	1.42	173.08	4084.85	6658.76	4143.01	5240.52	8105.97	7643.54	7796.61	3513.81	4245.94	5732.86	6487.97	5940.65
(1-benzyl-2-methyl-8-oxo-1,8-dihydroindeno[2,1-b]pyrrol-3-yl)-n,n-dimethylmethanamine	C22H22N2O	7.59	331.181	455.769	1345.17	543.3	264.607	1379.38	1404.72	875.317	366.225	1421.64	565.365	939.709	644.918
(2e,4e,12z)-n-(2-methylpropyl)octadeca-2,4,12-trienamide	C22H39NO	10.88	334.309	1332.35	1929.93	1781.31	1147.25	1660.76	3975.22	6221.09	3048.19	15942.5	1828.08	1952.79	2812.27
1-(4-fluorophenyl)-3-[1-(4-methylphenyl)-2-oxopyrrolidin-3-yl]urea	C18H18FN3O2	2.02	328.139	2865.26	16191.4	3605.01	11385.4	11497.9	11149.1	3069.45	1521.02	2796.58	2271.55	4164.86	4993.78
gln leu	C11H21N3O4	1.78	260.16	2624.66	22529.6	3632.23	12053.9	20274	11333.6	27646.2	6774.49	4315.59	12587.6	11840.4	17781.1
gln leu phe	C20H30N4O5	1.63	407.226	10094.3	19355.8	8046.47	11380.3	16377.5	14358.6	14582.3	8873.24	6557.79	9667.93	11156.6	11363.3
gln lys leu	C17H33N5O5	2.61	388.254	1.68961e+06	98206.5	1.22872e+06	946314	1.03985e+06	971190	913252	3.10859e+06	1.52943e+06	1.98974e+06	2.33268e+06	1.99869e+06
gln phe	C14H19N3O4	2.01	294.145	2780.95	11884	1907.22	6949.11	11879.1	6171.95	14111.3	2534	2064.4	10404.9	7221.02	6988.64
gln pro trp ala	C24H32N6O6	2.75	501.245	5057.03	19814.1	9190.01	10821.6	12103.2	11344.7	15283.7	8349.55	5311.15	8542.81	9654.89	10118.9
gln trp	C16H20N4O4	2.35	333.156	4413.6	10374.1	5088.25	5891.95	5573.02	6655.59	5722.22	20703	4926.73	7442.8	7905.1	9163.4
gln val ala val	C18H33N5O6	2.41	416.251	4669.8	85210.8	11610	34324.2	28127.9	38478.2	16211.4	6985.18	7813.19	8755.21	11939.3	14262.3
gln val ile asp	C20H35N5O8	2.42	474.257	3319.5	22442.5	2629.72	9160.37	10821.2	9196.58	18868.1	9078.22	4893.32	10267.7	11847.7	11357.3
1-(4-fluorophenyl)-n-[2-(5-methoxy-1h-indol-3-yl)ethyl]triazole-4-carboxamide	C20H18FN5O2	1.35	380.153	1005.88	3226.73	1480.11	1404.53	1500.42	2547.05	1362.35	4767.22	1641.52	1574.52	3180.52	2380.57
gln val val ala	C18H33N5O6	2.62	416.25	3296.95	13210.7	3816.63	5438.19	9007.4	7061.39	23077.6	4215.12	3720.05	6684.56	11122.7	10583.3
glu ala leu val lys	C25H46N6O8	3.33	559.345	11360.1	22768.5	10300.8	23183.6	19874.9	18620.2	81751.3	3209.54	5901.7	30746.5	35632.1	31336
glu asn ile ile asp	C25H42N6O11	2.69	603.301	3427.74	65151.1	4683.4	21695.2	31557.2	22832.8	30716.1	6350.59	12739.3	13183.3	18587.1	13062.5
glu asn leu	C15H26N4O7	1.95	375.188	3189.75	8246.76	2115.16	5681.77	7035.24	5994.65	12847	4152.37	3755.44	7895.9	7092.22	8539.65
glu asn tyr lys	C24H36N6O9	2.48	553.264	2773.89	13622.8	2433.04	8708.63	11234.9	9113.63	16795.7	3301.72	1116.77	6115.19	8337.71	7489.6
glu asn val	C14H24N4O7	0.92	361.174	949.267	3723.52	3004.66	2834.97	2834.8	1956.64	2991.37	2794.98	4021.69	2441.85	3164.54	3040.8
glu asp val	C14H23N3O8	1.55	362.158	4044.45	9892.24	5035.83	10324.9	11318.3	11887.3	8864.98	3449.83	3318.6	5435.66	7030.92	6054.88
glu glu ile	C16H27N3O8	2.13	390.187	5365.18	24876.2	2880.62	9075.56	14518.2	13374.8	12057.6	2147	3467.77	6547.38	5947.69	9683.94
glu glu met arg	C21H37N7O9S	1.65	564.235	4089.24	19796.8	5992.64	9856	9175.72	10335.4	17539.8	5777.56	2642.09	10387	11096.5	10276.8
glu glu phe	C19H25N3O8	2.32	424.173	2705.36	17287	2342.46	7908.1	10414.3	8856.51	5604.82	2671.59	2823.91	4106.34	4615.05	7697.9
1-(4-methoxyphenyl)-n-methyl-2-phenylethanamine	C16H19NO	3.31	242.154	23759.6	36117.5	4798.42	6381.77	13772.3	28772.8	16534.6	17425.9	19184.5	13198.1	12316.2	9074.23
glu glu val	C15H25N3O8	1.63	376.173	4209.43	14373.4	2913.13	11069.5	13772	12863.8	19262.8	1968.88	2878.21	9965.41	7846.86	10238.9
glu gly ile	C13H23N3O6	1.6	318.166	1801.41	7208.04	1215.97	2655.87	3995.11	2821.74	6266.73	1483.37	1578.69	3092.15	4164.75	4213
glu ile	C11H20N2O5	1.77	261.145	5467	38287.6	5753.9	15420.7	20667.8	17667.1	11524.7	4806.36	5666.97	10126.3	12531.3	11127.1
glu ile asn lys	C21H38N6O8	1.57	503.289	3207.57	16037.4	3023.12	6226.83	7336.49	7349.02	7109.97	3803.95	2627.48	5436.9	5650.6	5899.05
glu ile ser arg	C20H37N7O8	1.4	504.277	1849.77	10257.7	1597.63	4759.43	4386.87	4683.03	11692.8	1578.75	1435.12	5591.22	7372.96	7010.38
glu leu	C11H20N2O5	2.19	261.145	5927.09	60105.2	7608.35	20451.5	26147.1	28341.4	11415.7	15975.9	6118.48	9796.63	15019.6	13862
glu leu arg asp	C21H37N7O9	1.88	532.268	2566.81	9460.96	1817.22	6531.16	7590.85	5294.29	9274.53	3273.41	2914.77	5813.58	6231.84	6912.05
1-(6-imidazol-1-ylpyridazin-3-yl)-n-[2-(1h-indol-3-yl)ethyl]piperidine-3-carboxamide	C23H25N7O	1.83	416.213	2336.93	9649.15	526.447	3997.74	3929.51	4503.45	8630.87	1589.52	2495.78	4131.13	5049.61	5295.01
glu leu leu	C17H31N3O6	3.04	374.23	5355.67	7988.74	4198.79	10843.6	9503.73	8703.96	21763.9	21108.3	8177.74	18239.5	24512.3	21511.2
glu leu pro val	C21H36N4O7	2.5	457.266	2714.98	16107.2	2506.31	6204.41	7755	8594.09	7304.21	2150.02	2031.57	3377.75	4586.44	5094.27
glu leu val	C16H29N3O6	2.53	360.213	4853.98	9608.83	15987	6649.22	22291	11379.5	13901.5	6117.2	5466.66	7334.55	13775.6	9410.84
glu lys tyr leu gly	C28H44N6O9	2.06	609.325	1571.41	9485.48	1446.38	4066.17	5290.81	4685.68	5620.84	1390.46	1520.48	2618.5	3595.18	3923.28
glu phe	C14H18N2O5	2.35	295.129	3165.06	42726.2	4081.48	16504.8	18239.9	16063.5	13983.7	9288.17	3318.95	7850.1	8677.84	8000.9
glu phe ala	C17H23N3O6	2.12	366.166	3002.34	6629.67	3618.79	3480.44	3915.02	3879.65	4052.59	2533.85	2741.33	2941.73	3743.14	3417.7
glu phe leu	C20H29N3O6	3.23	408.213	12077.7	7848.32	6186.29	8713.34	12412.3	8165.06	18773.9	7156.38	5895.39	10335.7	16254	11872.5
glu phe lys	C20H30N4O6	2.66	423.224	5474.42	11071.1	7187.78	11679.5	9340.03	9846.83	29065.2	9185.91	4129.44	13289.5	24138.7	15953.8
glu phe pro leu ser	C28H41N5O9	3.49	592.298	64771.5	157891	159555	144673	165120	158996	40399.2	11907.1	16721	26012.8	33886.1	29405.6
glu pro arg	C16H28N6O6	1.42	401.214	4965.77	22607.1	4440.54	12057.4	12459	13935	12920	2833.2	4336.06	5100.92	8061.59	9734.1
glu pro lys	C16H28N4O6	1.8	373.208	1538.64	22126.4	2233.5	10487.2	15995.7	13781.1	44161.3	9172.74	5078.11	15017.6	20182.2	19604.7
glu trp	C16H19N3O5	2.45	334.139	3703.88	24745.3	7711.67	7437.04	9026.47	19191.4	12648.9	5766.29	3146.12	6869.36	6860.41	8446.67
glu trp gln gly	C23H30N6O8	5.46	519.228	10266.2	15680.9	18786.5	17954.2	17777.2	15174.2	10509.5	6347.87	16969.3	9965.94	12057.3	14000.3
1-([1]benzofuro[3,2-d]pyrimidin-4-yl)-n-[(4-ethylphenyl)methyl]piperidine-3-carboxamide	C25H26N4O2	7.2	415.212	5754.05	7978.53	3326.52	2164.43	5189.78	10584.6	12482.6	5155.08	16524.4	4144.88	9404.03	11393.8
glu tyr	C14H18N2O6	1.5	311.127	2966.26	25386.3	4598.71	12612.8	13596.9	12549.5	18924.1	5936.76	3732.81	8890.88	12561.4	11435.8
glu tyr ala met	C22H32N4O8S	2.28	513.202	3742.57	4564.56	4937.09	6029.46	6032.37	4136.31	5523.56	4706.75	6281.09	5681.31	10329.9	8954.76
glu val	C10H18N2O5	1.33	247.131	3149.73	16902	8461.34	7406.92	10263.7	9610.38	32933.4	2216.98	3099.82	3951.47	4086.65	2996.87
glu val ile glu	C21H36N4O9	3.37	489.257	9115.55	22115.1	8056.64	12053.1	10578.1	9866.56	20311.7	5642.67	10373.3	16420.4	12131.2	17240
glu val ile lys	C22H41N5O7	1.7	488.308	2280.08	8302.73	2890.83	5994.23	6440.19	3574.74	7150.5	2057.05	1290.46	2210.63	2697.96	3789.65
glu-arg-arg	C17H33N9O6	1.31	230.631	1375.85	10125.9	1562.94	4199.92	5118.14	3702.18	7459.14	2112.72	1186.03	4983.24	7574.77	7824.29
gly ala glu ala leu	C19H33N5O8	1.95	460.24	2128.89	9809.77	2190.87	4445.62	5673.97	4642.03	9084.2	2018.35	2491.35	4851.81	6172.26	6375.78
gly arg phe	C17H26N6O4	1.63	379.207	1632.09	2106.99	1358.38	1401.53	2791.55	2639.65	3201.27	2005.04	2631.31	3518.77	4324.67	6924.91
gly glu leu	C13H23N3O6	1.03	318.166	1311.41	2055.4	1414.66	932.709	1036.89	1659.33	2008.81	1084.72	1638.91	756.341	1220.62	1196.13
gly leu phe	C17H25N3O4	3.38	336.192	6204.05	17235	6692.95	9531.07	10326.6	11105.8	20708.1	15173.1	7176.54	15559.4	17350.1	16960.8
gly phe asn	C15H20N4O5	1.89	337.151	5927.01	11789.7	2075.2	6481.99	11529.9	10727.2	40867.4	11195	19753.2	25427.2	32146.3	34930.8
gly pro leu	C13H23N3O4	2.27	286.176	3143.99	18357.9	5400.38	8395.06	10561.2	9081.91	11287.9	4350.22	7420.01	9216.27	9848.64	9728.78
glycerol 1-myristate	C17H34O4	9.55	285.242	1532.82	7467.37	618.622	627.602	1581.48	3307.63	1337.02	1014.83	836.138	607.647	799.22	677.491
glycoursodeoxycholic acid	C26H43NO5	6.4	450.321	838.665	2868.23	2926.47	1973.41	2079.87	2012.58	1648.05	1454.05	1751.47	1480.14	1587.39	1116.73
h_31_mesterolone	C20H32O2	9.12	305.245	1297.25	3140.62	1840.45	1409.97	1664.7	2180.55	714.219	1418.72	2969.59	1071.81	1114.57	1365.27
heptadecanoyl ethanolamide	C19H39NO2	10.28	314.305	386.851	7096.43	1167.11	513.721	1035.76	2025.77	2782.83	381.651	1758.51	636.432	776.822	898.492
heptadecasphing-4-enine	C17H35NO2	6.88	268.263	2541.96	9850.48	2793.45	4836.73	3135.62	7700.34	6394.29	2804.25	9406.85	3598.67	2786.98	2892.76
heptylene-bis(tacrine)	C33H40N4	10.55	493.328	1488.28	1806.34	1762.82	1812.56	920.271	1622.91	1103.68	1030.12	1209.41	2907.97	944.106	1718.2
hexosyl lpe 16:0	C27H54NO12P	8.02	616.345	4826.42	3975.67	9116.61	11174.6	8665.08	7198.88	3720.94	6005.04	3262.07	3325.56	3289.68	2660.57
hexosyl lpe 18:2	C29H54NO12P	7.84	640.346	6604.91	14588.5	7971.85	10778.4	10931.6	10272.7	6153.19	5607.42	6866.12	7072.34	5491.32	5820.25
his asn phe	C19H24N6O5	1.59	417.189	883.47	13056.8	1765.77	5454.23	6699.98	5001.67	10071.2	1429.42	1719.04	3692.63	4577.08	4828.33
his asp ile ile	C22H36N6O7	1.92	497.264	2660.18	13855.6	3693.71	7749.91	9555.2	8912.28	12606.4	1913.39	4008.09	13457.7	9215.64	9938.62
his gln his gln	C22H32N10O7	2.3	549.253	3427.56	12786.4	4447.45	7013.09	9184.69	7688.91	23355.3	5292.09	816.703	5542.2	9617.59	11295.7
1-(azepan-1-yl)-2-[7-(3-cyclopropyl-1,2,4-oxadiazol-5-yl)-[1,2,4]triazolo[4,3-a]pyridin-3-yl]ethanone	C19H22N6O2	10.18	367.189	3210.97	6799.11	3222.4	3406.19	3361.26	3895.27	2901.8	2882.89	2695.51	2853.81	3069.24	2813.95
his gln tyr gln	C25H34N8O8	1.91	575.258	1917.55	8969.17	1374.07	4509.58	5674.47	4603.18	5006.9	1554.51	1981.55	3980.94	5067.69	6451.6
his glu val	C16H25N5O6	1.24	384.191	851.206	3053.67	602.001	1386.14	1510.51	1786.24	1406.98	521.868	788.16	1023.63	1093.82	1137.86
his his leu cys	C21H32N8O5S	2.1	509.236	5215.76	17433.7	37224.3	14757.7	26355.7	22868.6	6389.8	26929.2	2251.42	12870	12308	11065.9
his ile	C12H20N4O3	1.24	269.161	5701.34	34893.2	8829.68	22313.6	30134.4	27152.5	44260.5	41213.5	12544.7	34545.6	46892.8	41845.5
his ile phe glu	C26H36N6O7	3.47	545.274	13399.8	28495.8	10586.1	14070.5	16390.1	18068.5	10137.9	7406.87	10561.6	11423.2	17030.2	12460.5
his leu gly asn	C18H29N7O6	1.26	440.223	2405.62	9991.88	3231.77	5394.85	8719.63	6921.35	8295.88	1143.2	2688.13	3414.39	5424.08	4970.12
his leu leu ala	C21H36N6O5	2.5	453.282	6186.75	25777.7	7426.22	9334.72	12691.7	9461.79	26846.6	11227.9	6722.79	10394.2	10259.7	17020.4
1-(p-tolyl)cyclopropanecarbonitrile	C11H11N	2.92	158.097	57249.7	89163.1	45158.9	57567.1	42308.3	55807.2	71507.1	39649.8	69277.2	49641.3	59941.6	59584.2
his lys ile asp	C22H37N7O7	1.63	512.283	1360.26	10292.1	1737.28	4959.94	2563.17	3004.71	16303.4	640.748	1751.52	7550.87	8920.38	10484.1
his met trp tyr	C31H37N7O6S	1.48	636.265	776.424	9590.69	2098.58	3950.93	4413.88	2059.9	9136.89	3206.27	2567.3	4671.74	6292.12	8056.3
his phe	C15H18N4O3	1.45	303.146	5146.28	21791.1	32696.8	27573.8	31924.5	24826.4	37965.6	8956.09	8117.22	21021.8	28238.2	25794.7
his pro glu val	C21H32N6O7	1.38	481.242	1867.41	8584.55	2593.19	3883.89	3783.41	3165.61	1734.93	1086.69	576.362	872.122	973.866	641.628
his pro gly phe	C22H28N6O5	1.87	457.223	1312.94	3750.86	3950.79	4112.33	6401.61	3473.53	3540.43	1536.83	3414.35	3362.58	3828.25	3525.13
his pro ile	C17H27N5O4	1.65	366.213	1432.62	4838.7	785.293	1934.64	1319.49	2524.83	3287.57	830.859	1124.62	2137.74	2479.01	3216.75
his pro leu gln	C22H35N7O6	1.69	494.264	1537.2	3198.93	1765.26	2223.31	2323.17	2635.9	3155.9	1066.68	1856.05	1635.01	2124.86	2129.78
his pro trp ala	C25H31N7O5	2.11	510.241	1758.52	13945.2	8790.39	9724.31	6572.52	6203.75	10385.8	6853.45	1056.19	6133.63	7154.29	7438.67
his pro tyr arg	C26H37N9O6	1.64	572.285	2578.18	16173.7	3253.5	5802.88	8939.08	6012.25	5008.74	558.637	3460.18	2985.07	3412.15	3632.85
his pro val	C16H25N5O4	1.22	352.197	469.315	6838.74	419.323	2925.06	4867.62	2963.83	2197.62	804.978	471.356	1408.98	1768.04	1713.35
his ser	C9H14N4O4	1.35	243.109	15267.8	6440.42	8174.25	9973.41	13404.3	8951.88	4422.2	3827.92	6164.2	4077.94	6124.06	5644.42
his trp	C17H19N5O3	1.74	342.156	1305.13	5641.91	2559.98	4191.44	6108.17	3986.6	4238.26	2733.17	2090.28	2663.35	4222.65	3307.7
his trp lys gln	C28H39N9O6	2.13	598.319	3702.56	22040.2	6223.23	9212.2	14335.1	9887.3	8541.16	5143.49	950.037	3280.93	6644.15	3889.57
his trp trp	C28H29N7O4	1.38	528.241	1098.5	8445.4	1046.45	5604.23	5312.82	4082.13	17754.7	544.663	1435.5	6377.8	8048.82	9382.84
his tyr	C15H18N4O4	0.98	319.144	960.927	2227.72	1279.59	865.781	1773.93	1297.18	3141.32	639.622	649.687	1721.6	1546.67	1732.56
his tyr met	C20H27N5O5S	1.68	450.181	1708.49	19612.9	1932.24	6966.52	8550.13	6245.76	10363.8	1304.35	1957.75	4523.7	5926.57	5197.12
his val gly leu	C19H32N6O5	1.75	425.252	1682.93	7608.49	587.003	1327.02	3176.21	3442.54	11883.4	1994.03	1890.53	3740.93	7779.24	6042.45
1-[1-(cyclopropylmethyl)azetidin-3-yl]-5-methyl-2-phenylimidazole	C17H21N3	1.09	268.177	6501.78	22961.3	9204.8	13030.3	23614.3	16120.6	85962.1	8648.25	8029.57	28206	39604.1	40970.7
hymecromone methyl ether	C11H10O3	8.84	191.071	2033.57	3225.54	2840.4	2548.09	2620.5	2828.2	2283.97	2202.32	2235.13	2081.37	2194.27	1986.92
ile arg asn	C16H31N7O5	1.36	402.246	1001.61	8624.89	1811.87	4373.96	6952.79	5562.65	8613.53	2398.04	3918.97	4936.48	6951.6	7109.42
ile arg trp phe	C32H44N8O5	3.07	621.36	2473.31	25083.9	4975.7	12097.4	13546.4	12810.2	29279.4	5299.52	3875.84	13013.6	13943.2	18702
1-[1-[(3-fluorophenyl)methyl]piperidin-4-yl]-3-(2-methoxyethoxy)-1-azaspiro[3.5]nonane	C23H35FN2O2	10.56	391.282	960.162	7915.84	1054.62	1216.36	1847.41	4746.26	2467.03	1221.89	7974.94	966.741	1870.29	3043.75
ile asn phe asn	C23H34N6O7	3.16	507.255	5305.43	32926	7201.99	16005.2	20427.5	15457	14150.1	4056	7753.17	6954.15	5143.42	5741.04
ile asn ser gly	C15H27N5O7	1.84	390.199	1277.86	25654.9	4423.46	12104.6	11754.3	9631.8	14743.2	7034.76	4697.57	8345.48	9447.87	9053.92
ile asn val asp	C19H33N5O8	2.63	460.241	3865.21	20006.6	4778.3	10069.1	11928.8	10797.3	17194.6	5130.19	5566.18	8203.87	13331.2	9785.74
ile asp gly asp	C16H26N4O9	1.61	419.178	3519.69	11492.1	3312.57	3942.1	9532.74	8069.26	5116.82	2527.34	2272.02	1813.52	3225.1	3643.81
ile asp gly ile	C18H32N4O7	2.73	417.235	2749.16	18389.8	1405.45	5994.23	9209.27	5643.5	10301.5	3434.98	4121.35	7282.29	7814.55	6939.77
ile asp ile	C16H29N3O6	3.11	360.213	3549.09	9600.51	3056.32	8888.29	10639.4	7446.75	14288.2	7000.42	4104.06	11440.2	12142.3	13128.9
ile asp lys	C16H30N4O6	2.18	375.223	1820.39	15375.5	1803.86	7484.24	9793.33	7761.64	13255.6	4427.22	4255.58	7964.37	6770.6	6595.75
ile asp phe	C19H27N3O6	3.1	394.198	4252.57	14223	5124.76	7048.13	8607.43	8263.4	9722.18	4285.99	7507.86	10782.7	12860	10453.7
ile asp ser val	C18H32N4O8	2.07	433.233	3561.33	16441.7	4447.63	6486.33	9917.14	5616.06	4902.73	4956.62	3716.16	5574.41	5708.6	5646.6
ile gln	C11H21N3O4	1.23	260.16	4242.87	10742.3	8923.78	9296.56	14200.3	10690	10065.1	7227.84	10825.7	10615.7	12679.4	12073.4
ile gln ala ala	C17H31N5O6	2.53	402.235	10241	39893	13012	15716.4	19572.8	15277.4	17158	10591	10457.6	7503.69	6435.04	10594.1
ile gln glu	C16H28N4O7	2.05	389.203	2455.71	15775.1	2863.43	7570.95	10052	8331.28	11049.6	4347.93	2207.88	5481.73	6226.92	5431.66
1-[4-(imidazol-1-ylmethyl)benzoyl]-n-[(3-methyl-1,2,4-oxadiazol-5-yl)methyl]piperidine-4-carboxamide	C21H24N6O3	8.23	409.194	1658.4	2811.69	2202.98	1816.25	1657.42	2594.64	629.894	997.409	1502.53	912.565	910.591	1304.24
ile gln ile	C17H32N4O5	3.14	373.245	1689.65	33089.8	4036.04	10289.1	14247.5	13402.9	27890.3	6135.98	3967.82	10773.2	11516.4	8754.49
ile gln ser	C14H26N4O6	1.8	347.194	2165.67	8070.58	2184.97	3450.62	7203.79	4199.7	5685.21	1706.34	1598.36	3059.54	3306.64	3681.64
ile gln ser glu	C19H33N5O9	1.97	476.236	3412.06	13247.3	3995.92	7372.11	8390.67	8554.71	16980.6	1857.01	3393.69	10624.3	12727.8	11933.8
ile gln thr	C15H28N4O6	1.86	361.207	1708.4	7998.89	1377.09	3226.77	4215.55	4207.87	7760.38	1606.37	1473.09	3620.74	4392.36	6108.56
ile gln tyr	C20H30N4O6	2.42	423.224	2833.77	13139.9	2501.62	6618.33	8813.11	7573.78	14743	2985.65	3145.21	7301.26	9570.02	11518.1
ile glu his	C17H27N5O6	1.75	398.202	2246.66	14875.8	5798.3	4597.84	8286.2	4829.77	6005.22	1552.66	2009.86	3366.48	4874.7	4137.79
ile glu leu lys	C23H43N5O7	2.88	502.319	4808.62	18478.9	4852.84	12164.4	10196.2	13052.8	6591.71	2071.96	4961.44	6969.68	6556.35	6815.49
ile glu lys	C17H32N4O6	2.95	389.24	5663.1	52281.2	6937.37	18293.9	16725.8	18603.7	28146.9	1947.81	4523.7	11906.6	14013.5	12495.4
ile glu lys glu	C22H39N5O9	4.33	518.281	23913.2	41236.5	36777.5	35248.4	36654.9	41815.6	16223	30854.7	30208.3	27673.3	28236.7	29163.4
ile glu ser	C14H25N3O7	1.68	348.179	2537.64	6550.34	2616.7	3720.82	5549.8	6175.27	5429.25	2621.82	4213.05	4846.02	4925.14	5108.11
ile glu ser ser	C17H30N4O9	1.31	435.208	1619.01	5008.95	903.239	2898.5	2777.96	3061.02	4369.57	1152.26	1730.87	2428.15	3286.45	3103.26
ile gly asn phe	C21H31N5O6	3.21	450.235	8764.16	34499.2	9912.44	16289.7	23160.3	17638.1	27978.6	9790.28	9834.16	11617.7	17492.8	14330.3
ile gly met val	C18H34N4O5S	2.97	419.231	9120.9	35232.8	8801.04	9850.57	9992.04	13691.4	33084	13904.4	17255.7	15543.9	14766.4	16420.6
ile gly thr leu	C18H34N4O6	3.23	403.254	3945.97	20394.1	6611.86	9417.2	11001.7	7670.29	13379.6	7703.42	4156.82	8900.49	9481.56	9865.38
ile gly val ser	C16H30N4O6	2.65	375.224	6523.98	12277	2301.58	4335.7	8550.82	7504.92	16215.7	7804.48	6583.74	14590.8	21330.6	15232.7
ile his his arg	C24H39N11O5	9.7	562.327	11641.9	14098.8	9377.18	12684.3	10034.1	11378.5	8563.72	10257.9	13808	10604.6	8085.67	10477.5
ile his his gly	C20H30N8O5	2.53	463.248	6737.37	20045.4	10171.5	13676.7	15048.5	15108.1	13143.6	10440.2	17606.6	7594.81	12965.6	13387.5
ile his phe arg	C27H41N9O5	3.2	572.336	4162.55	27466.8	6006.11	8966.78	8394.19	10796.6	16327.9	7499.5	3949.71	8591.84	8761.99	10138.4
1-arachidoyl-2-hydroxy-sn-glycero-3-phosphocholine	C28H58NO7P	8.2	552.403	514.891	2641.5	826.905	1377.22	1288.21	2165.84	1461.44	1103.5	2208.91	1549.49	1240.36	2229.96
ile ile	C12H24N2O3	2.36	245.186	4691.71	23199.3	5372.46	15748.2	25268.7	18467.3	49532.4	6764.22	7819.45	19680.3	21706.2	19961.5
ile ile ala	C15H29N3O4	7.55	316.224	279.155	1456.15	569.277	704.917	421.724	633.084	321.029	306.074	804.565	615.497	346.95	546.347
ile leu	C12H24N2O3	2.57	245.186	18816.8	68165.3	29194.6	58447	70662.7	64350.1	71314	40895.4	25422.3	53695.1	78937.3	77238.5
ile leu arg	C18H36N6O4	3.99	401.287	5140.58	4944.75	3516.29	5864.03	3929.05	5010.58	5943.38	5533.73	6737.23	4915.59	6585.63	7334.57
ile leu asn asp	C20H35N5O8	2.11	474.257	6479.47	72697.8	9185.95	19547.6	21886.7	25323.7	19133.5	3865	6434.43	10638.7	14465.9	12167.5
ile leu gln gln	C22H40N6O7	3.21	501.304	6498.59	23175	6969.56	7343.21	5167.17	10918.9	52682.5	12429.2	7822.54	19728.2	14445.1	17699.6
ile leu gly asn	C18H33N5O6	3.1	416.25	3051.83	27021.8	3727.98	11926.3	9226.84	10670.1	8759.37	4230.58	3094.94	6169.25	5263.58	7293.83
ile leu gly thr	C18H34N4O6	2.72	403.254	5642.4	55324.9	5538.06	25391.8	25113.5	30387.3	65312.9	4364.47	5141.56	21030.3	30999.4	26198.7
ile leu ile gly thr	C24H45N5O7	3.89	516.341	4507.61	17292.9	4483.54	15712.7	11876.1	14356.5	16129.9	6788.67	5833.67	8809.25	10953.1	12279.4
ile leu tyr asn	C25H39N5O7	3.31	522.292	2132.27	22407.8	1932.7	7341.51	8354.1	6353.01	7771.89	1735.3	1995.32	3787.51	5835.72	5644.21
ile lys	C12H25N3O3	1.3	260.197	3799.27	21656.1	8120.09	13347.4	19155.4	16012.6	13787.7	7830.74	5218.78	8049.59	11449.5	11027
ile met gly glu	C18H32N4O7S	1.87	449.2	2536.79	28937.5	2307.46	7786.97	6988.53	7165.75	10399	2080.32	2361.68	3155.24	4337.01	5104.11
ile met lys lys	C23H46N6O5S	8.45	519.326	3465.11	5500.33	12136.2	5828.03	4270.43	9961.58	4469.51	4810.72	5660.03	3767.48	4207.17	4583.61
ile phe arg asn	C25H40N8O6	3.26	549.313	3475.01	19645.5	3762.27	6827.23	6852.89	6582.18	44231.3	3709.89	3690.13	12226.6	13475.5	20176.3
ile phe asn	C19H28N4O5	3.31	393.213	2593.64	25105.7	2216.97	8133.51	8655.86	9522.75	19341.8	2854.2	2678.06	5905.46	8914.02	5732.74
ile phe gln glu	C25H37N5O8	3.22	536.272	4420.53	11001.6	1856.82	4812.45	5769.91	5289.35	16360	3701.42	7778.69	8106.66	10304.7	10900.6
ile phe phe phe	C33H40N4O5	3.31	573.302	9008.47	28007.7	13914.4	16170.7	20416.7	18877.8	18910.7	16608.2	11494.4	13886.2	13191.9	15171.2
1-cyclohexyl-3-(3-phenylpropyl)urea	C16H24N2O	6.27	261.193	768.376	689.162	719.857	627.591	645.594	902.05	1615.97	951.558	4309.24	401.021	1236.73	1139.69
ile pro val	C16H29N3O4	2.61	328.223	11211.2	97164.3	7475.06	41459.9	57234.6	38082.8	53146.2	11546.2	9609.01	25832	20325.8	22993.5
ile ser ala ser	C15H28N4O7	1.77	377.199	3170.06	9496.87	837.721	3487.07	5088.15	4705.69	13547	1732.03	2852.04	4616.64	7886.04	5349.98
ile ser thr glu	C18H32N4O9	1.79	449.224	1547.41	27071.8	2221.16	8958.86	11100.7	10418.6	13358.1	1863.07	2521.27	5496.6	5834.16	6330.05
ile ser thr ser	C16H30N4O8	1.72	407.212	2849.38	13291.3	4246.76	5809.3	7381.18	6419.63	11816.4	4748.68	3345.3	5558.73	6751.93	8976.01
ile thr gln pro	C20H35N5O7	1.95	458.263	2049.18	14313.2	3038.33	6733.63	8404.05	6496.55	21186.4	3724	5829.62	7067.88	16808.1	11953
ile thr glu ser	C18H32N4O9	1.24	449.223	1696.42	4505.13	1333.46	2647.94	3083.16	2773.63	2931.86	974.599	2083.46	2245.71	2401.79	1773.84
ile thr gly gln	C17H31N5O7	1.84	418.23	2007.39	8331.5	2975.86	4549.67	5537.26	5014.58	9682.04	1773.5	3872.82	4297.48	5207.62	5826.92
ile thr tyr gln	C24H37N5O8	2.21	524.271	10398.2	25134.3	13932.3	14110.6	17302.5	17801.3	12822.4	8474.67	21404.2	4727.47	11661.6	11043.4
ile trp arg arg	C29H47N11O5	3.23	630.381	3239.12	13236.2	2370.03	3889.48	4749.54	6028.45	24581.4	3283.44	4478.14	10946.9	9957.92	5669.18
1-docosahexaenoyl-2-stearoyl-sn-glycero-3-phosphocholine	C48H84NO8P	9.87	834.606	519.075	1601.56	1221.74	751.146	954.116	1233.05	905.401	675.068	1065.32	707.071	954.312	1122.78
ile trp gly trp	C30H36N6O5	3.01	561.293	9592.4	13573.8	2228.07	8516.2	8795.2	9075.17	8796.17	3542.08	6644.42	6513.33	8462.95	10701.8
ile trp trp arg	C34H45N9O5	2.84	660.359	9878.17	18142.3	4074.5	9793.49	10211.6	12640.5	12159.2	3307.54	4197.97	6409.6	8213.44	8416.58
ile tyr	C15H22N2O4	2	295.165	10157.6	28246.1	7611.63	16378.6	19672.6	21016.1	46311.2	9909.72	14412.8	29250.8	29339.4	29269.4
ile tyr arg thr	C25H41N7O7	3.39	552.313	6796.76	32586.6	6012.23	16545.7	20843.5	19150.7	18793.1	10816.9	11091.5	14580.4	14957.1	18085.7
ile tyr glu gln	C25H37N5O9	3.36	552.266	2654.38	12457.4	3498.74	5115.07	5599.08	4470.81	9925.7	4478.74	3316.89	7089.63	6374.67	5901.75
ile tyr glu lys	C26H41N5O8	3.2	552.304	4344.38	8970.14	3622.98	2961.49	5455.49	4018.88	19735.5	4575.62	6718.25	9952.5	9847.43	9111.1
ile tyr lys tyr	C30H43N5O7	7.86	586.334	1679.67	2716.49	3507.89	2183.31	2344.68	2323.54	841.754	2644.37	1018.17	1398.55	1093.18	1157.45
ile tyr phe tyr	C33H40N4O7	2.79	605.294	9659.99	13926.5	12735.8	7881.18	16087.9	8507.81	8858.76	7425.39	4640.6	4474.13	6762	6841.13
ile tyr trp arg	C32H44N8O6	3.46	637.356	7986.75	13462.6	12966.2	8441.58	9388.23	10431.6	10361.1	9553.42	10150.3	7105.8	9467.29	9294.64
ile val	C11H22N2O3	1.87	231.17	9006.63	44797.4	9700.46	30224.8	36053	33389.9	61326.1	7194.49	5938.43	29759.5	26977	14899.1
ile val ala gln	C19H35N5O6	2.23	430.266	2168.48	29947.5	5240.4	14032.9	16002.8	18064	13142.3	4048.09	3273.78	12324.6	13954.7	9129.27
ile val leu glu	C22H40N4O7	3.4	473.299	2435.65	6536.87	2654.65	4287.23	4624.56	3902.22	13232.9	3860.43	4829.52	8294.96	11061.9	11003.2
ile val lys	C17H34N4O4	1.79	359.265	2765.85	14180.2	4129.07	6658.48	8463.4	6493.17	7931.74	3505.06	4335.25	5937.94	8720.97	7537.63
ile val ser	C14H27N3O5	1.71	318.202	2460.09	4174.69	3104.02	2654.47	2705.19	3233.78	3838.79	4521.72	1951.22	2831.38	2743.36	5213.13
ile-arg-arg	C18H37N9O4	1.22	222.654	744.767	820.661	2152.97	1890.24	1830.25	2165.26	2469.07	2343.59	1690.91	2469.07	2560.14	2683.59
ile-gln	C11H21N3O4	0.82	260.16	1213.97	2607.46	1789.22	1542.44	1709.66	1792.5	1881.68	1029	1387.28	836.845	1329.17	1113.08
incensole	C20H34O2	7.37	307.264	578.902	3767.16	1228.36	1634.84	1811.88	2116.13	1893.97	1340	2107.28	1350.75	1663.07	1762.61
indacaterol	C24H28N2O3	4.57	393.225	58922.4	49476.9	20131.8	39109.3	51740.6	36504.6	4514.86	8868.46	8294.24	7105.04	8738.41	9185.71
indoleacrylic acid	C11H9NO2	2.03	188.071	515225	4.10087e+06	482944	1.85678e+06	2.6644e+06	2.15634e+06	1.18999e+06	583874	1.66714e+06	884968	1.21392e+06	1.17585e+06
1-dodecanamine	C12H27N	6.12	186.222	9850.44	14141	2628.69	2889.75	4330.92	11866.8	20582.8	8529.19	16528.8	4679.01	12155.5	12301.9
indoline	C8H9N	1.62	120.081	10126	233403	7562.17	74216	99768.1	110868	107931	7153.78	8171.81	41055.3	57102	65940.6
isobutyryl carnitine	C11H21NO4	1.73	232.155	54073.7	411799	104832	145606	193767	202099	34318.4	121904	39239.2	59116.6	89117.2	90921.7
1-eicosatrienoyl-sn-glycero-3-phosphoethanolamine	C25H46NO7P	9.54	504.305	8060.84	13518.5	20925.1	20782.4	10129.4	11352.5	6221.96	9240.99	8519.4	11093.2	4283.99	3800.49
kaurane-17,18-dioic acid	C20H30O4	5.52	335.223	2823.67	13522.2	2915.45	2920.59	7140.71	6585.84	10032.2	3666.91	2804.6	5461.79	6631.82	6486.27
l,l-cyclo(leucylprolyl)	C11H18N2O2	2.97	211.144	8731.96	13326.8	3502.56	7858.11	8533.7	10266.6	7936.01	2526.18	9977.68	5554.71	7083.27	6716.22
l-a-lysophosphatidylserine	C24H48NO9P	12.86	526.314	21433.2	27778.9	165360	90021	54298	45375.4	38857.2	151227	48758.4	76060.5	23306.6	21893.2
l-arachidonoylcarnitine	C27H45NO4	7.8	448.342	2506.68	17368.3	2894.38	3655.9	4997.49	7900.79	1919.67	3421.89	2826.95	2646.49	1881.51	2918.18
l-cis-cyclo(aspartylphenylalanyl)	C13H14N2O4	1.99	263.103	4079	12673.9	5425.56	7862.1	7820.4	8461.84	25732.1	5160.31	3424.65	14087.8	17803.4	12049.3
1-heptadecanoyl-sn-glycero-3-phosphocholine	C25H52NO7P	9.15	510.356	307173	347302	786734	450890	337553	452706	187969	378075	338539	304515	201072	215295
l-nio	C7H15N3O2	0.77	174.125	3244.78	4489.01	3784.15	2286.12	1172.73	4054.23	6144.36	10290.4	4583.04	3562.94	5219.1	6109.91
l-phenylalanyl-l-proline	C14H18N2O3	2.58	263.139	13930.4	215490	4983.3	59454.6	73685.5	72281.3	152411	6452.27	28053.1	60834.9	77419.1	76002.1
lauroyl diethanolamide	C16H33NO3	7.29	288.253	3442.37	3284.75	2078.2	1505.88	1969.83	2201.07	3434.63	2259.12	3810.02	1460.93	1928.42	2598.71
lauryldiethanolamine	C16H35NO2	6.03	274.274	1.11576e+07	1.17203e+07	6.74066e+06	5.68934e+06	7.69024e+06	1.32834e+07	1.35216e+07	9.94217e+06	1.59324e+07	9.1001e+06	1.08986e+07	1.26696e+07
ldgcc 26:5	C36H61NO7	10.4	620.448	299.521	539.143	1384.45	616.159	829.152	1083.03	624.26	617.342	734.065	337.318	542.941	440.248
leu ala phe asp	C22H32N4O7	3.3	465.235	4652.58	17607.5	2330.74	8951.51	11282.7	9048.43	56909.9	5356.04	10204.4	29967.6	37998.2	30648.4
leu arg asp	C16H30N6O6	1.4	403.231	5458.32	18741.8	1587.29	13059.3	15728	12732.3	5505.41	2597.79	2277.59	2670.14	4650.19	4623.18
leu arg asp leu tyr	C31H50N8O9	3.26	679.365	3080.81	6309.22	3965.46	3215.97	4326.02	4309.35	11092.6	5173.64	6872.44	9578.16	13321.1	9112.51
leu arg glu	C17H32N6O6	1.84	417.244	3266.66	7846.37	3715.1	3284.64	6128.69	5062.17	4109.09	2403.02	2107.97	2825.12	3489.23	3595.38
leu asn arg glu	C21H38N8O8	1.43	531.286	1942.62	6514.9	973.8	4135.43	5962.29	4653.45	3710.99	1787.29	2071.07	2586.38	3344.58	3342.08
leu asn asp glu	C19H31N5O10	1.27	490.214	1223.01	7608.78	2541.72	4716.13	6500.62	5444.05	3002.95	2350.66	3224.3	3414.21	4377.95	4425.89
leu asn val	C15H28N4O5	1.98	345.213	2806.14	9448.94	939.074	8030.08	9525.07	9662.17	22977.3	675.972	1570.97	10285.5	14083.1	13939
leu asp asp gln	C19H31N5O10	1.42	490.215	1955.12	15346.1	806.423	7484.93	7367.87	5727.01	11733.2	1769.76	2383.64	4642.44	7041.7	8291.35
leu asp glu ala	C18H30N4O9	1.64	447.205	2809.9	7960.6	3423.27	4398.48	4972.87	4683.8	8934.19	4445.07	3143.77	5710.03	6153.06	6118.53
leu asp gly phe	C21H30N4O7	3.33	451.219	16887.2	27349.4	20779.6	16032.1	21211.5	15534	23720.3	17361.8	16397.9	15978.2	17691	19304.8
leu asp thr	C14H25N3O7	1.78	348.179	2614.54	10003.5	3040.64	4847.13	6082.8	5694.87	7285.55	3355.39	3204.63	4749.88	5670.83	5400.34
leu cys gly arg	C17H33N7O5S	1.72	448.236	1571.92	10855.1	1300.18	4946.99	4078.86	3291.01	14741.6	1286.5	1879.51	5994.21	10497.7	5621.52
1-hexadecanoyl-2-octadecadienoyl-sn-glycero-3-phosphocholine	C42H80NO8P	11.22	780.552	12706.3	9035.66	38673.4	38326.8	57675.9	40388.7	5853.65	14232.2	37559.2	35042.1	31930.2	20452.5
leu gln ala	C14H26N4O5	1.77	331.197	1740.97	8528.52	2689.17	4751.22	6077.88	5509.18	7271.58	3622.68	2719.35	6148.78	5782.89	5356.69
leu gln asp	C15H26N4O7	1.22	375.186	710.051	3440.66	541.277	1786.64	2104.63	2201.7	1815.88	1017.4	982.714	1374.55	1579.98	1499
leu gln glu	C16H28N4O7	1.93	389.203	1329.25	12945.2	3729.81	6886.38	10212.7	7263.49	9443.69	4311.04	2957.08	6009.23	6453.25	6654.4
leu gln glu lys	C22H40N6O8	2.77	517.298	6019.97	48583.8	7485.43	21344.4	27091.4	26620.9	149263	23017.3	13030.7	45305.4	63994.8	71942.6
leu glu asp asn	C19H31N5O10	1.53	490.212	1651.06	26710.1	2831.8	11945.4	13586.7	12348.7	8710.58	3003.94	7151.94	6420.36	9415.91	10666
leu glu gly asp	C17H28N4O9	2.17	433.194	4372.87	35305.3	5016.85	11605.3	16460.5	16306	12413.1	4308	5702.13	8021.55	9441.48	8740.7
leu glu ile glu	C22H38N4O9	3.18	503.277	3272	11413.9	3028.8	7591.7	6346.76	8323.89	11328.8	2674.91	2885.54	2710.18	5079.95	4708.85
leu glu ile tyr	C26H40N4O8	3.22	537.293	4285.58	20818.1	7018.18	9796.1	17029.5	12004.1	6566.85	5377.81	3794.62	5520.71	4818.69	4506.91
leu glu lys	C17H32N4O6	1.31	389.239	1015.21	2804.08	1712.28	1213.99	3073.01	1687.62	2157.9	1008.39	1466.26	1396.64	1796.3	1755.34
leu glu phe glu	C25H36N4O9	3.29	537.257	3896.88	27793	1597.24	9710.45	13588.5	11772	63418.5	11425.7	17405	37912.2	42796.2	31660.1
leu glu ser ser	C17H30N4O9	1.63	435.214	1209.75	6026.84	1840.83	2375.14	3328.82	2350.94	7253.44	917.392	1534.36	3586.9	2706.81	4524.46
leu gly tyr pro	C22H32N4O6	3.14	449.243	2225.24	6659.91	3040.11	2712.3	4452.53	4768.15	14208.7	3813.27	4678.74	7635.34	5643.72	7990.15
leu his met val	C22H38N6O5S	2.65	499.27	20231.9	204378	37693.5	69811.2	135756	116079	70474.9	6140.47	24709.2	30223.3	37299.4	53601.5
leu his thr cys	C19H32N6O6S	1.31	473.219	1172.12	5701.01	458.843	2561.95	3477.75	1861.86	2020.55	1396.4	993.421	843.88	1298.01	1330.17
leu ile arg glu	C23H43N7O7	3.4	530.319	4489.73	13408.6	3007.58	9084.97	8696.7	6299.36	12922.4	3408.44	6181.59	6549.93	6828.52	7060.83
leu ile asp arg	C22H41N7O7	2.89	516.314	21448	17938.6	63778.5	23161.5	37839.7	36254.7	10967.3	16226.7	3062.49	4950.13	6663.84	6768.46
leu ile asp glu leu	C27H47N5O10	7.73	602.331	210.837	617.246	1330.85	866.243	880.277	884.37	631.445	1039.87	428.352	647.746	365.387	644.788
leu ile gln asp	C21H37N5O8	2.37	488.272	6167.54	23984.1	7433.91	7800.77	9505.51	10183.9	22652	10229.2	7336.6	10435.1	11817.4	13251.4
leu ile glu ile	C23H42N4O7	3.64	487.312	3898.59	14885.9	3808.42	6409.32	5269.8	9350.73	15277.7	4749.25	3576.32	8151.66	5239.18	8916
leu ile gly lys	C20H39N5O5	2.24	430.303	5327.66	38824.7	6821.21	9682.99	16903.1	7925.59	8156.49	5422.1	3718.12	5574.25	5831.87	3581.91
leu ile gly val	C19H36N4O5	3.21	401.276	1252.07	47973.8	6910.42	14094.2	18620.9	17538	39884.8	6221.24	1343.69	15079.2	19628.8	21224.6
leu ile ile asn	C22H41N5O6	3.8	472.313	2696.46	19773.5	2862.17	5671.43	8267.24	7433.54	16503.2	3595.36	3214.98	6478.07	4078.97	8128.81
leu ile met arg	C23H45N7O5S	8.74	532.338	3006.33	5227.64	8224.13	5331.91	4057.96	5690	3555.74	5467.67	5184.35	3877.93	3286.7	3473.61
leu ile ser glu	C20H36N4O8	2.05	461.258	4122.38	12152.9	7715.39	12841.3	13609.2	12452.1	58986.3	7247.12	7018.62	22919.7	30626.1	27056.8
leu ile tyr glu	C26H40N4O8	2.89	537.293	10585.2	9719.14	2788.42	4301.66	8015.88	7789.25	25468.3	7189.26	10030	15585	19315.4	17057
leu ile tyr tyr	C30H42N4O7	2.32	571.318	2523.51	69896.9	1485.43	14604.9	21903.7	28567.5	32358.3	1035.05	2411.42	11473	22675.2	12418.6
leu leu ala glu glu	C25H43N5O10	3.45	574.314	4963.12	15658	5938.08	6996.22	8511.68	9080.48	22781.9	5633.59	5077.91	10495.9	8423.85	9291.87
leu leu lys gln gly	C25H47N7O7	2.19	558.365	5547.79	15238.1	4137.18	6925.05	6505.74	8937.73	30635.3	3397.48	4080.25	10992.6	6790.65	18857.1
leu leu ser pro tyr	C29H45N5O8	2.98	592.327	3998.17	30171.3	4822.02	8900.48	14166.8	11174.4	19251.1	4174.99	4962.71	7587.22	8463.67	11797.8
leu lys ile	C18H36N4O4	2.31	373.281	3992.59	12781.2	4108.02	6630.44	8277.79	7796.64	20521.7	3411.48	2966.87	8128.46	9456.61	9252.72
leu lys tyr leu	C27H45N5O6	5.92	536.337	399.807	1015.82	1688.18	727.649	777.634	805.611	434.55	444.785	585.717	576.721	603.239	666.678
leu phe asp asn	C23H33N5O8	3.14	508.243	3100.86	9761.02	2311.15	4510.17	4957.71	5257.36	10866.6	2600.16	4816.58	7004.01	10678.1	6770.09
leu phe asp asp	C23H32N4O9	3.35	509.225	3642.8	39979.1	1987.51	23929.5	19817.5	20748.2	26530.5	3027.22	2946.14	10386.1	11439.5	13000.8
leu phe leu	C21H33N3O4	7.55	392.255	11660.2	13450.2	7254.94	3625.41	7909.24	10095.4	20871.8	8252.85	18355.4	4173.75	7135.6	9251.79
leu phe ser asn	C22H33N5O7	3.15	480.246	4085.52	13313.6	4436.75	7677.64	7755.69	6914.61	29945.9	3369.53	4779.56	13894	12343.3	11356.1
leu phe trp leu	C32H43N5O5	3.36	578.333	9622.72	10088.6	12420.9	19158.3	9613.15	11665.9	100794	24118.9	29780	73432.9	80227.8	70310.9
leu pro asp gln	C20H33N5O8	0.86	472.24	738.637	2184.49	1510.1	934.316	2325.37	2106.71	3780.45	1556.08	1863.56	2639.77	3188.49	3437.68
leu pro cys thr	C18H32N4O6S	1.85	433.214	3447.73	16295.5	4078.55	7875.4	9973.06	8982.16	13881.6	4175.14	3970.19	7133.8	8483.81	8666.21
1-hexadecyl-2-(8z,11z,14z-eicosatrienoyl)-sn-glycero-3-phosphocholine	C44H84NO7P	4.8	770.593	14055.5	26637.7	35842.7	23746	32104.1	39658.5	26529.6	23891.1	21296.4	23644.6	31368.9	34182.9
leu pro ser asp	C18H30N4O8	1.74	431.214	3873.95	16141.2	3972.21	5943.85	7093.37	6818.59	5366.32	3781.91	1995.31	3469.11	3315.1	3833.52
leu pro thr val	C20H36N4O6	3.24	429.267	6688.55	18434.2	7972.81	11617.9	9571.55	11542.6	21873	9817.86	6512.59	14972.1	13574.3	10517.5
leu ser ala asp	C16H28N4O8	1.88	405.198	3146.68	11130.1	3174.55	6856.4	9021.39	7693.42	13826.8	4102.04	3908.51	7144.2	9139.84	6626.23
leu ser glu lys tyr	C29H46N6O10	1.65	639.334	2654.4	8193.23	2799.1	3735.7	5578.21	4673.97	6647.71	678.698	2059.69	2443.67	2419.62	3097.06
leu ser gly val	C16H30N4O6	1.86	375.224	1834.41	23666.5	2036.42	8823.95	13989.8	8644.59	12044.4	1577.39	1904.36	5760.3	7222.75	7682.99
leu ser ser val	C17H32N4O7	2.06	405.234	3795.83	14802.6	7395.41	3455.23	9537.86	4090.6	43038.3	12085.5	6247.99	19317	24147.9	18378.2
leu ser ser val gln	C22H40N6O9	1.79	533.294	2533.37	9613.17	2452.68	4878.48	6135.87	5017.94	7206.26	2419.32	2104.23	4569.21	6280.94	5810.54
leu ser val ser	C17H32N4O7	1.68	405.233	2626.95	9663.04	2863.67	4333.34	5758.47	5330.08	8181.22	2982.86	2223.21	5441.54	5786.04	4332.37
leu thr ile ile	C22H42N4O6	3.75	459.319	2731.04	16807.4	1420.02	3330.28	8816.99	9534.08	14094	10755.9	8392.71	11104.4	9500.64	6375.47
leu thr ile lys	C22H43N5O6	2.11	474.329	3158.26	6263.62	3714.92	9873.44	6339.7	5484.8	9947.52	3580.41	3361.4	6131.84	4249.49	7045.44
leu tyr gln glu	C25H37N5O9	2.49	552.267	2354.4	16168	3057.97	2634.67	4942.04	5051.86	39258.1	4815.93	4242.31	14359.6	12904.7	18578.9
leu val	C11H22N2O3	2	231.17	13779.8	28756.8	14941	31045.2	37770.7	34559.9	82699.7	9696.52	8563.27	31329	34919.6	44475.3
leu val ala ser asn	C21H38N6O8	1.71	503.283	5706.65	10086.8	3616.44	5638.41	8406.55	7512.52	6278.3	2413.93	5090.49	5147.2	7462.34	6622.67
leu val gly phe	C22H34N4O5	3.7	435.261	2673.46	14475.6	5923.18	7770.15	6591.02	5549.03	20370.2	9216.19	5809.09	11289.2	6104.04	11829.1
leu val ser met	C19H36N4O6S	2.42	449.243	3845.52	11345	4800.1	4598.76	4875.56	3229.35	23862.3	8510.04	4824.15	10159.2	5339.76	10803.8
leu val val ala	C19H36N4O5	3.51	401.275	4950.28	23294.2	8215.28	12437.8	11072.5	9120.54	6919.62	6630.46	4094.22	4215.55	5609.12	5451.1
leucyl-hydroxyproline	C11H20N2O4	1.48	245.15	8767.19	16301.3	10950.9	11762.8	18372.9	18140.5	11603	5666.74	8431.41	9110.1	15997.3	12092.7
limaprost	C22H36O5	6.46	403.246	1122.09	2479.18	1327.71	1426.88	1535.68	1274.98	1766.79	1022.81	1385.55	1270.25	1762.04	1532.92
linoelaidic acid	C18H32O2	10.56	263.237	16073.7	17516.9	14983.4	13669.1	16028.5	17957.3	16579.4	14114.4	15641.9	11669.8	14800.4	15932.6
linoleamide	C18H33NO	9.73	280.263	7575.55	30808.1	10778.8	4182.68	8813.05	16174.5	19145.1	7701.65	21340.6	11025.1	13923.4	15333.9
1-hexadecylamine	C16H35N	7.34	242.284	8570.33	37604	3198.63	3938.3	2520.13	8253.49	31218.2	18831.2	17695.1	6188.81	10194.1	14545.5
linoleoyl ethanolamide	C20H37NO2	9.37	324.29	1511.15	25126.1	1787.7	2630.34	4818.97	12593.4	6493.86	2494.79	9011.4	2308.06	5304.28	7395.28
linoleoylcarnitine	C25H45NO4	7.82	424.342	17081.9	213632	11189.7	54217.1	55741.4	90807.9	17761.8	40236.2	23300.5	20908.4	24820	27011.7
loxoprofen metabolite trans-glucuronide	C21H28O9	3.29	425.178	1250.36	6171.63	1370.29	3960.09	3798.62	2840.97	5032.69	8496.89	3327.43	4570.88	5245.02	4438.09
lpc 14:1-sn1	C22H44NO7P	6.8	466.295	817.355	2301.28	4231.81	1862.62	1423.38	1911.31	520.038	655.749	638.138	674.396	667.767	567.694
lpc 15:1	C23H46NO7P	7.27	480.308	1825.21	1853.21	3920.76	2222.23	1832.99	2538.56	1970.51	1570.12	2571.04	2209.09	2776.28	2237.4
lpc 15:1-sn1	C23H46NO7P	7.58	480.309	1049.91	1774.38	3957.12	2564.15	2160.36	2383.81	952.068	2066.66	1863.52	1434.43	1451.01	1402.3
lpc 16:2	C24H46NO7P	7.37	492.309	2601.89	5241.95	1811.55	2720.99	2806.94	3238.44	7242.12	2855.66	3282.79	2526.34	3748.01	3773.04
lpc 16:2-sn1	C24H46NO7P	7.5	492.307	5104.18	7698.43	12556.5	7747.64	7337.23	9816.44	2405.36	8433.63	6237.88	5868.8	5117.85	6299.88
lpc 17:1-sn1	C25H50NO7P	8.44	508.34	43038.4	25128.6	69621.2	41387.2	35713.7	50652.2	15906	52470	36169.5	31187.6	29741.7	31937.8
(2r)-3-hydroxyisovaleroylcarnitine	C12H23NO5	1.43	262.164	17314.2	97019.5	38659.8	58111.7	67408.4	56579.8	12184.2	30807.9	9692.64	16202.8	23363.7	24674.1
1-hexadecylpyridinium	C21H37N	8.32	304.3	2.54396e+06	41791.1	2.91329e+06	1.02189e+06	1.47295e+06	3.21543e+06	3.27168e+06	6.1111e+06	5.92371e+06	2.21557e+06	4.0785e+06	4.76689e+06
lpc 17:2	C25H48NO7P	7.67	506.324	739.964	1453.79	1723.23	1308.01	1017.45	1350.23	870.665	1502.05	1440.72	1207.47	1077.77	1148.15
lpc 18:3	C26H48NO7P	7.56	518.324	12258.7	39252	34223.2	30641.4	28148.4	35968.6	20401.9	19707.8	35749.4	27353.7	25767.7	29228.6
lpc 19:0-sn1	C27H56NO7P	10.25	538.387	12028.4	18596.1	49209.9	24996.3	17067.2	21950.3	16149.2	19836.2	21349	19738.5	7521.97	7702
lpc 19:1	C27H54NO7P	9.46	536.371	8830.67	16645.4	28528.2	17925	13415.3	19678.3	13025.9	13688.6	20962.1	19427.5	13414.3	13941.5
lpc 19:1-sn1	C27H54NO7P	9.81	536.371	1409.24	1599.89	3456.49	2111.15	1456.9	2225.97	1157.48	1807.86	1700.62	1698.46	1035.68	807.467
lpc 20:2-sn1	C28H54NO7P	9.29	548.371	4805.71	2804.54	10287.8	4519.83	4225.23	6575.27	5693.4	8711.14	7836.05	6186.66	6462.85	5187.53
lpc 20:3-sn1	C28H52NO7P	8.87	546.347	14699.8	21706.7	34308.8	17076.9	19053.9	13303.1	1449.3	21739.7	23057.5	20396.3	19962.7	19835.9
lpc 20:4-sn1	C28H50NO7P	8.26	544.339	2881.21	6792.14	5365.14	3877.4	3715.75	5962.3	3105.23	3926.82	6141.44	4147.15	3824.89	4609.43
lpc 20:5-sn1	C28H48NO7P	8.13	542.322	116458	229432	269296	200014	197528	263157	146058	248758	186703	225612	195029	210170
lpc 21:1-sn1	C29H58NO7P	10.34	564.402	3504.82	5116.87	8446.6	4347.04	4478.12	5501.29	4164.12	6312.21	6707.39	5454.34	2518.82	2573.6
lpc 22:1-sn1	C30H60NO7P	10.94	578.418	3945.61	2265.95	15030	5198.48	4655.09	4700.19	4129.3	8069.41	5110.48	5707.76	2832.43	2615.74
lpc 22:2-sn1	C30H58NO7P	10.18	576.403	5536.39	1642.12	10342.8	4217.52	2853.56	5618.88	4579.13	7811.57	6851.43	4948.41	4211.76	4688.47
lpc 22:6	C30H50NO7P	8.06	568.339	38264.5	61606.5	33839	33454.7	31040.4	50188.6	24509.7	38112.2	40274.7	30605.5	30477.1	32212.6
lpc 24:3-sn1	C32H60NO7P	10.42	602.418	1653.45	2076.63	4527.45	1929.7	1651.51	1882.68	2361.68	3333.39	3441.14	2157.94	1382.14	1841.54
lpc 28:7-sn1	C36H60NO7P	10.56	650.419	6618.77	7439.89	18116.3	7516.34	6842.65	10706.6	9393	14048.6	14660.1	10612.9	5303.21	6739.77
lpc o-12:0	C20H44NO6P	6.7	426.299	1090.39	1844.59	1012	1390.34	1498.44	1429.95	1237.39	1005.1	1496.14	1421.39	1146.54	1316.74
lpc o-13:0	C21H46NO6P	7.22	440.314	826.03	5809.74	3643.08	3475.02	3248.1	3361.09	1653.62	2951.87	5284.69	2947.12	2689.82	3095.24
lpc o-13:1	C21H44NO6P	7.08	438.297	1774.31	1176.74	13048.1	4222.15	4287.57	4681.14	2492.27	360.729	1529.42	1171.59	2108.09	2296.77
lpc o-14:0	C22H48NO6P	7.75	454.329	23917.1	85519.9	124845	79367.3	65168.9	89069.7	23551.4	60927.6	70568.9	52722.4	43008	46433.6
lpc o-14:1	C22H46NO6P	7.65	452.314	14804.5	8314.9	139625	44919.7	42201.3	55066	3624.52	7078.26	17666.5	9772.54	9813.73	9451.07
lpc o-15:0	C23H50NO6P	8.31	468.345	28541.9	172512	121663	109451	89741.8	106540	49924	85997.9	118226	90357	71942.5	76761.2
lpc o-15:1	C23H48NO6P	8.14	466.329	41258.3	17628.5	340759	107393	88021	121058	13761	45277.4	45321.3	35460.9	34834.1	24489.2
lpc o-16:2	C24H48NO6P	8.12	478.329	5442.89	5176.65	42255.1	14840.2	14016.8	20797.1	4978.5	10520.9	9793.09	5093.39	4639.05	8550.32
lpc o-16:3	C24H46NO6P	7.63	476.311	2030.42	3405.94	2768.68	2192.78	2850.81	2783.53	1098.38	2254.13	3254.54	1757.39	2042.37	1899.88
lpc o-17:1	C25H52NO6P	8.55	494.361	8438.61	79364.2	61398.4	54458.7	41806	54593.6	31487.2	43828.5	65688.5	48285.9	36370.2	38014.1
lpc o-17:2	C25H50NO6P	8.93	492.345	7196.05	5605.57	62368	18343.2	15569.3	22663.9	2881.13	7507.13	10689.4	7135.83	4545.27	5312.98
lpc o-18:2	C26H52NO6P	8.36	506.361	16208.1	130152	71839.1	65919.2	60076.8	92975.4	45725.9	119198	122592	91559.2	78896.2	80097.5
1-lauroyl-2-hydroxy-sn-glycero-3-phosphocholine	C20H42NO7P	6.46	440.277	1460.51	2050.1	3123	2019.47	1818.48	2472.18	1086.62	1490.98	1691.39	1269.51	1282.09	1412.54
lpc o-18:3	C26H50NO6P	7.77	504.345	319.821	6788.13	2673.17	2721.09	2760.67	4257.69	2105.5	3669.09	5274.45	3083.62	3457.61	3652.42
lpc o-19:1	C27H56NO6P	9.6	522.392	2181.59	13028.1	8629.14	8229.04	5599.27	7855.55	4990.43	10981.6	13838.5	6998.21	6749.41	7469.79
lpc o-20:1	C28H58NO6P	10.13	536.407	7275.48	36582.8	21462	22703.7	17673.6	22897.7	13877.6	26781	34218.9	20287.7	11339.3	12995.7
lpc o-20:2	C28H56NO6P	9.34	534.392	1439.25	9558.89	3731.01	4481.38	2971.26	4593.94	3428.78	6083.22	7945.59	6117.61	4196.87	5172.35
lpc o-20:3	C28H54NO6P	10.56	532.373	1384.83	8450.78	4300.5	6760.46	4076.86	5157.9	2930.05	4040.58	5572.25	4443.96	2159.53	1634.63
lpc o-22:1	C30H62NO6P	11.16	564.441	3156.41	7533.68	10900.1	8714.76	5758.98	5176.61	4174.48	10722.2	9679.34	6491.86	2513.82	2676.4
lpc o-22:2	C30H60NO6P	10.35	562.423	2071.41	9037.23	3724.74	4957.37	3245.72	4509.33	3530.65	9441.92	9268.48	5859.65	2963.76	3272.56
lpc o-22:3	C30H58NO6P	11.21	560.406	4596.08	14199.9	22796.7	20594	10782	14027.8	5959.09	21134.8	19147.2	12803.2	2626.86	2472.49
lpc o-24:2	C32H64NO6P	11.33	590.455	1824.68	4009.3	2367.23	3578.48	3997.82	2346.93	2470.99	8685.11	6065.26	5560.01	2420.24	1291.32
1-linoleoyl-sn-glycero-3-phosphorylcholine	C26H50NO7P	8.3	520.34	37386	36937.6	40797.9	29840.9	27244.1	39370	16676	28392	29440.3	24275.3	22422.3	25351.8
lpc o-24:4	C32H60NO6P	11.21	586.421	3317.52	16448.1	16609.2	14029.7	7382.86	11101.3	3319.36	12311	18799.6	9765.86	2623.75	2131.43
lpe 16:1	C21H42NO7P	7.79	452.278	10277.9	8245.51	11344.9	10111.4	11695.6	11360.7	6033.77	8462.45	7299.6	6379.28	6339.38	6526.55
lpe 18:2	C23H44NO7P	8.09	478.293	226252	389354	240726	299014	262634	332512	327336	192349	284221	263576	236040	242316
lpe 18:3	C23H42NO7P	7.53	476.277	4095.65	9428.65	4044.88	5779.72	5700.77	7308.85	7019.02	2407.36	4822.26	5257	5124.95	4865.24
lpe 19:0	C24H50NO7P	10.05	496.341	5394.04	4664.64	15676.3	15638.6	8276.35	6397.04	7864.45	9028.3	7039.81	12076.8	3649.65	3204.53
lpe 19:1	C24H48NO7P	9.11	494.324	1724.24	3008.15	4889.3	2882.34	3638.31	3548.44	2454.37	5475.99	4218.97	5174.95	2827.32	1500.7
lpe 20:0	C25H52NO7P	10.78	510.355	5582.39	2757.52	18657.2	18208.9	9553.3	6655.04	6450.97	14907.5	7427.11	13866.4	3395.88	3498.42
lpe 20:1	C25H50NO7P	9.83	508.34	75196.7	122860	176409	239038	174476	196884	142112	176265	166241	199195	80140.1	84922.9
1-o-palmitoyl-2-o-acetyl-sn-glycero-3-phosphorylcholine	C26H52NO8P	6.77	538.35	1884.91	482.163	9620.88	2379.28	2370.12	3451.43	417.061	2903.15	1599.07	1421.06	1121.99	1501.42
lpe 20:2	C25H48NO7P	9.06	506.324	14755.7	17652.6	23287	28932	18954.7	28655.1	20362.3	40834.2	23428.6	31111.4	19882.1	19112.3
lpe 20:3	C25H46NO7P	8.48	504.309	34622.5	54083.8	19735.6	34362.5	30546.4	46661.3	28730.4	21167.9	45645.3	30696.5	26578.1	30731.5
lpe 20:4	C25H44NO7P	8.09	502.293	324746	388681	240196	269900	260300	345599	211462	211696	351196	243822	229042	233020
lpe 20:5	C25H42NO7P	7.55	500.277	8480.78	21090.3	8065.62	12004.3	10859.4	13246.9	9758.77	5369.23	11732.7	9510.86	9802.88	10469.6
lpe 21:1	C26H52NO7P	10.33	522.355	2739.28	2426.4	7475.72	8979.63	5918.87	4905.75	3961.34	7197.75	5417.91	7483.87	2278.76	1687.18
lpe 22:1	C27H54NO7P	10.85	536.371	11473.9	9673.66	41331.1	53308.2	34588.8	26322.6	21481.7	45264.7	29276.7	45790.3	12119.4	10243.8
lpe 22:2	C27H52NO7P	10.05	534.356	2426.38	3411.55	5297.46	4583.78	3410.44	4821.77	3843.25	7514.93	4765.32	6809.81	2080.83	1622.75
lpe 22:4	C27H48NO7P	8.87	530.324	41073.9	27402.7	22700.3	14458.3	20384.6	27348.7	29517.4	21857.2	44698.3	29360.9	21243.6	26092
lpe 22:5	C27H46NO7P	8.3	528.309	74434	75627	56643.8	57756.1	45743	78684.2	65939	62454.5	79466.5	57002	54876.9	51179.8
lpe 22:6	C27H44NO7P	8.04	526.293	102522	56358.2	47921.5	48473.3	47037.1	70050	35410.9	56676.5	58444.3	42982.6	39563.7	46802.7
lpe o-13:1	C18H38NO6P	7.22	396.253	2451.67	1427.84	3407.51	2729.56	2163.94	3138.5	1950.4	2359.05	2908.9	1866.35	2098.9	1298.76
lpe o-17:1	C22H46NO6P	8.91	452.313	2382.44	1643.61	3453.48	2649.29	3048.84	2777.51	1822.8	2012.19	3046.53	2830.49	2135.68	1421.25
luzindole	C19H20N2O	2.27	293.163	4646.93	8305.11	2707.45	5870.41	7071.82	6561.64	6852.75	9836.83	4092.72	5436.16	2566.96	5494.68
ly255283	C19H28N4O3	8.81	361.224	1983.59	1919.49	3215.21	1970.7	1628.37	2409.03	3418.69	2699.2	1247.18	2628.38	3496.3	2937.88
lys ala arg glu	C20H38N8O7	1.31	503.29	855.087	3234.74	1442.33	1850.79	2066.64	2317.78	2382.33	1392.89	1004.78	1039.87	1846.45	2122.11
lys ala glu glu	C19H33N5O9	2.15	476.24	4691.36	14663.3	4652.84	6940.46	7742.15	6953.67	23537.7	5598.22	4841.98	9379.38	9377.4	9530.28
lys asn arg	C16H32N8O5	1.29	417.252	898.391	2474.35	697.948	1063.78	1659.73	1550.05	2017.89	977.398	713.409	1038.55	1451.05	1305.84
lys asn arg glu	C21H39N9O8	1.26	546.296	1000.15	2957.96	1730.34	1685.63	1655.49	2203.26	4610.61	1389.95	1251.74	2230.72	3078.94	2591.64
lys gln ser glu	C19H34N6O9	2.14	491.248	8520.78	19556.4	6438.75	11579	13064.3	9354.71	20490.5	4916.98	3417.79	11003.6	13671.9	10522.9
lys glu gln	C16H29N5O7	1.29	404.216	1945.2	6193.27	2748.36	4621.5	3752.15	4180.2	2666.45	2230.33	1963.48	2257.08	2623.55	2714.16
1-octadecanamine	C18H39N	8.66	270.316	1490.61	795.208	1000.83	1293.79	553.486	1501.62	1806.16	2071.78	1324.23	1524.91	787.454	701.762
lys glu lys ile	C23H44N6O7	2.13	517.333	10122.6	57260.4	1073.96	20095.5	21701.1	20339.9	72837.1	24622.7	16039.9	20010.4	23634	30210.5
lys his phe asn	C25H36N8O6	2.16	545.281	7374.33	19968	10081.5	11871.5	14332.9	13810.7	21193	30834.6	4367.94	9847.95	10463.4	14991.6
lys his trp glu	C28H38N8O7	1.99	599.303	16163.6	13908.1	5792.67	7795.03	9884.75	9046.99	16500.7	1948.44	2646.05	11959.1	11493.9	10233.1
lys his val arg	C23H42N10O5	9.59	539.346	910.975	1524.53	1094.09	634.478	524.612	830.406	347.082	996.121	889.002	845.055	776.184	900.977
lys ile gln asp lys	C27H50N8O9	1.6	631.375	2683.3	12182.9	1796	3553.22	7802.7	4584.13	5269.88	1623.27	2775.04	2369.48	4064.73	3019.69
lys ile phe	C21H34N4O4	2.7	407.266	7357.94	13298.7	19182.1	10799.1	12505.6	13521.8	12097.6	4289.55	10835.1	5762.74	15548.1	11883.1
lys leu ser	C15H30N4O5	1.74	347.229	5005.54	4360.35	4997.95	3343.45	5355.69	6410.19	25337.3	5249.23	5419.25	9895.8	14326	15769.2
lys phe	C15H23N3O3	1.5	294.181	5264.1	17512.4	7528.77	11157.7	12780.7	12109.7	8998.07	3392.19	5950.17	5668.86	8585.85	8820.32
1-octadecanoyl-2-octadecenoyl-sn-glycero-3-phosphocholine	C44H86NO8P	10.65	788.609	2092.2	5756.96	2166.73	981.447	2526.77	4449.29	2139.79	3316.9	4662.1	1509.85	5044.62	3955.86
lys phe pro his	C26H37N7O5	2.75	528.287	11572.5	28369.9	14614.2	10109.2	18380.4	20131.2	26689.9	14582.9	15948.5	26244.1	19905.2	39319.9
lys pro phe leu	C26H41N5O5	8.31	504.324	8937.65	7284.75	11188.7	13196.3	12355	12721.8	4742.44	12322.6	6941.51	14580.5	3502.85	7637.12
lys pro tyr	C20H30N4O5	2.09	407.236	6201.2	20173.1	6181.86	12288.6	13547.2	12185.5	31585.1	4938.6	5015.66	12779.3	16365.9	11048.1
lys ser pro ile	C20H37N5O6	1.71	444.282	869.827	9185.26	1349.87	2866.36	4528.66	3735.2	4059.69	1432.19	2263.28	2740.97	2836.61	1774.37
lys thr val pro	C20H37N5O6	3.07	444.282	3203.76	14148.2	6364.05	7385.89	8669.62	9376.27	47129.7	5501.28	9071.88	21673.7	26876.2	23324.1
lys trp trp met	C33H43N7O5S	2.04	650.313	2768.34	7606.63	2324.3	5070.25	2639.91	5516.75	11397.8	877.053	3604.33	3554.83	6327.03	6877.37
lys tyr ile glu	C26H41N5O8	3.18	552.297	15368.8	20505.1	9579.57	9148.63	14499.5	13672.6	18908.3	16441	4505.29	13148.6	10349.1	11675.5
lys tyr ile gly	C23H37N5O6	2.03	480.282	3395.8	16041.5	3339.02	7623.99	15335.6	8642.95	5792.81	3016.3	2044.96	3033.63	2647.26	3829.82
lys val glu ile asp	C26H46N6O10	2.16	603.339	1925.25	16782.8	1247.87	6821.03	8400.17	7883.01	9335.83	1740.72	1797.49	2920.71	5459.92	6078.54
lys val val ala gly	C21H40N6O6	1.64	473.308	1334.56	7065.66	1255.06	2778.27	4239.19	3848.85	4469.76	1043.26	1392.92	1427.37	2366.34	2302.79
lyso-paf c-16	C24H52NO6P	8.87	482.361	397596	2.35835e+06	1.39182e+06	1.50981e+06	1.19049e+06	1.59708e+06	728911	1.13563e+06	1.43583e+06	1.07848e+06	768397	808567
lyso-paf c-18	C26H56NO6P	10.01	510.391	605455	3.14825e+06	2.02606e+06	2.09015e+06	1.34886e+06	1.66402e+06	1.27081e+06	2.14483e+06	2.01726e+06	1.94988e+06	725441	804911
lysope(14:1(9z)/0:0)	C19H38NO7P	7.26	424.246	1703.12	1803.05	1744.58	1138.65	1144.82	1346.8	790.694	2236.73	802.61	954.313	589.159	1046.62
lysope(15:0/0:0)	C20H42NO7P	7.81	440.277	2144.93	3086.39	3276.65	2928.55	2606.83	3186.4	2023.65	2126.78	2394.48	1856.89	2268.39	2185.4
lysope(16:1(9z)/0:0)	C21H42NO7P	7.75	452.277	41403.9	54591.7	151510	95771.9	84472.8	103293	35361.5	75851.5	49260.2	61732.4	52981.2	54024.3
1-octadecyl-2-acetyl-sn-glycero-3-phosphocholine	C28H58NO7P	10.56	574.384	12318.7	31428.8	44049.5	43256.8	17436.5	25239.1	26502	33789.8	31073	30061.8	9281.44	10724.1
macamide b	C23H39NO	6.94	346.311	4769.75	6280.42	7460.23	4687.52	4850.98	4552.81	5402.74	7023.37	6994.64	5009.48	7543.44	5850.5
met his his	C17H25N7O4S	1.65	424.173	4159.27	10436.9	4322.79	6050.94	9573.38	9224.34	11133	2865.49	4461.72	6810.1	8329.69	6837.27
met ile phe arg	C26H43N7O5S	8.12	566.322	1314.19	4776.79	1768.22	2841.93	2926.75	2547.56	3576.7	2115.05	3890.68	1678.41	2701.33	2963.36
met leu phe phe	C29H40N4O5S	9.35	557.287	806.054	1943.84	702.266	1001.02	757.555	1092.2	763.375	820.827	810.904	843.886	824.906	873.953
met met arg his	C22H39N9O5S2	7.85	574.265	1348.58	2734.28	1822.57	1825.17	1929.81	2383.86	1689.05	1962.54	1869.79	1435.66	1761.41	1800.72
met phe	C14H20N2O3S	2.77	297.125	8671.58	31444	9360.53	15727	19022.2	18733.6	36952.7	12374.4	12641.5	19439.9	14786.9	23618.2
met phe arg asn	C24H38N8O6S	8.58	567.261	6228.96	5579.53	7089.33	8434.84	4483.31	7607.83	3600.23	3846.84	6834.37	2601.88	5058.51	7987.03
met phe phe lys	C29H41N5O5S	7.91	572.294	949.349	1745.12	2604.77	2029.02	1707.39	1756.04	1270.62	1356.98	1650.75	1377.83	1335.14	1406.62
met phe tyr trp	C34H39N5O6S	9.07	646.271	1257.68	3494.77	3527.22	2846.8	2512.16	3019.22	2887.26	3831.27	2482.49	2068.13	2290.18	2375.27
met pro ile arg	C22H41N7O5S	7.85	516.306	19120.4	24414.4	60161.9	31489.9	28945.6	38578.8	16646.5	30496.5	31988.2	27400.8	25069.8	28421.8
1-oleoyl-2-myristoyl-sn-glycero-3-phosphocholine	C40H78NO8P	11.56	732.554	4727.27	9150.93	3978.75	5812.44	7041.52	6478.76	6692.66	3132.8	5168.69	4671.94	4983.08	5431.39
met trp	C16H21N3O3S	2.93	336.136	6160.81	11515.7	14866	6182.98	6086.74	8844.28	11571	7325.95	8275.6	7427.9	9835.1	10012.3
met trp lys asp	C26H38N6O7S	2.61	579.257	5281.36	10180.5	2063.84	5552	4376.72	6239.79	13650.4	5435.44	1812.63	7368.71	8377.57	9185.13
met trp tyr lys	C31H42N6O6S	8.13	627.299	1376.04	2000.36	3292.11	2336.53	2347.31	3478.33	3193.36	3820.38	3754.71	2593.31	2553.13	3104.76
met tyr his gln	C25H35N7O7S	2.64	578.25	8179.3	11920.6	11155.3	8790.88	11025.7	8731.06	9240.27	7604.05	3399.16	4902.85	6319.92	4961.88
met val	C10H20N2O3S	1.81	249.128	4157.46	12733.7	6378.24	13558.4	14913	13815.1	78731	11321	10344	41476.4	34210.3	37964.4
met val arg	C16H32N6O4S	2.61	405.224	2937.2	5521.88	2706.37	6503.08	8213.59	7201.02	18992.8	2553.74	2042.64	8439.67	13098.5	11866.2
methacholine	C8H17NO2	0.75	160.133	13602.3	21389.9	14610.9	14705.5	21042.3	18207.6	6366.64	9512.15	10628.6	8845.19	9972.03	8950.95
methyl (1-hydroxy-3,4-dihydro-2-naphthalenyl)(oxo)acetate	C13H12O4	14.47	233.079	1084.02	2394.52	1375.04	1083.59	1589.88	1742.7	2236.04	995.827	1289.07	868.311	1722.59	1623.57
(2r,3r,4s)-6-(((2r,4s)-6-(((2r,4s,6r)-6-(((10s,13s,17s)-12,14-dihydroxy-10,13-dimethyl-17-(5-oxo-2,5-dihydrofuran-3-yl)hexadecahydro-1h-cyclopenta[a]phenanthren-3-yl)oxy)-4-hydroxy-2-methyltetrahydro-2h-pyran-3-yl)oxy)-4-hydroxy-2-methyltetrahydro-2h-pyran-3-yl)oxy)-3-hydroxy-2-methyltetrahydro-2h-pyran-4-yl acetate	C43H66O15	2.69	823.441	3113.34	28685.2	3481.67	5976.45	8018.56	7074.71	4933.21	3232.95	2981.82	3760.09	3702.62	4039.76
methyl (2e,4e)-5-(1-hydroxy-2,6,6-trimethyl-4-oxocyclohex-2-en-1-yl)-3-methylpenta-2,4-dienoate	C16H22O4	1.1	279.159	13027.9	17752.2	13941.3	14893.8	15833.9	13129.8	9162.04	8310.71	10635.2	9139.38	10025.4	7138.32
methyl 3-(3,3-difluorocyclobutyl)-3-oxopropanoate	C8H10F2O3	1.17	193.068	2556.27	4207.19	2629.31	2431.13	2962.39	3351.42	4268.08	2466.98	3445.74	2332.44	4347.64	2720.17
methyl 4-[[6-[(dimethylamino)methyl]-2-methyl-4h-thieno[3,2-b]pyrrole-5-carbonyl]amino]benzoate	C19H21N3O3S	8.01	372.136	3338.56	2958.74	3696.96	2410.43	3565.48	3903.43	2609.1	2263.37	2528.27	2772.72	3507.05	2593.52
methyl 7,10,13-hexadecatrienoate	C17H28O2	7.76	265.215	7909.73	24638.1	3270.92	10000.2	11337	9934.01	1491.15	2920.18	3317.02	3918.29	3041.41	3390.39
methyl arachidonyl fluorophosphonate	C21H36FO2P	8.02	371.258	1722.2	33914.9	1508.75	9886.48	10141	8995.09	1611.78	7205.44	2023.24	5647.27	5637.37	5661.55
methyl deoxycholate	C25H42O4	10.63	407.313	1210.94	2204.09	899.859	638.192	403.551	1604.12	1115	502.197	2326.65	515.15	877.848	1350.15
1-oleoyl-2-palmitoyl-sn-glycero-3-phosphocholine	C42H82NO8P	12.84	760.585	7105.11	1133.19	2430.77	10265.2	6204.76	7379.46	2214.09	2918.95	5954.04	6716.53	14709.1	11774.4
mg(18:0/0:0/0:0)[rac]	C21H42O4	11.53	359.316	4429.31	1982.69	3418.51	2064.51	2021.61	2948.92	5979.83	3375.49	4394.49	1725.64	1558.71	1978.6
monobutyl phthalate	C12H14O4	1	223.094	8071.26	9602.8	11814.4	10875.6	10174.1	10055.9	9812.87	10924.7	10607.3	10339.7	11320.8	10131.6
monoelaidin	C21H40O4	10.62	339.288	489.903	3028.58	730.425	530.075	523.216	1858.69	669.207	474.226	1929.24	403.679	707.42	996.462
myristamine oxide	C16H35NO	7.37	258.279	560.779	2499.46	1464.45	950.109	474.149	2186.68	4122.21	2325.85	2077.32	1525.68	348.738	5873.86
n,n-bis(2-hydroxyethyl)-2-aminoethanesulfonic acid	C6H15NO5S	1.32	214.071	2102.78	5449	3932.2	3456.93	3883.72	3949.15	1805.72	4811.62	2155.95	2367.18	4303.36	5147.16
n,n-dimethyldodecylamine-n-oxide	C14H31NO	6.5	230.248	2522.91	3708.56	1538.54	1221.65	2504.08	2983.41	4252.36	3865.87	3582.13	2876.21	2722.91	3669.72
n-(1,3-benzodioxol-5-ylmethyl)-2-[2-[4-(2-methylpropanoylamino)phenyl]ethyl]-3h-benzimidazole-5-carboxamide	C28H28N4O4	10.23	485.226	703.576	896.651	808.795	1154.28	965.511	1003.51	971.546	1184.23	852.787	839.75	1018.4	1282.09
n-(1,4-dimethyl-2,3-dioxoquinoxalin-6-yl)-2-pyrrolidin-1-ylacetamide	C16H20N4O3	0.92	317.165	1311.02	4523.68	1831.42	1146.85	2221.08	2040.53	2257.39	1096.21	1446.42	1049.18	801.888	1122.64
n-(1-acetylpiperidin-4-yl)-n'-adamantan-1-ylurea	C18H29N3O2	7.89	320.23	881.966	1026	1665.66	893.097	969.971	1078.75	478.599	1048.28	912.016	727.198	656.714	582.264
n-(1-amino-3,3-dimethyl-1-oxobutan-2-yl)-1-pentyl-1h-indole-3-carboxamide	C20H29N3O2	2.42	344.228	720644	46067.9	631762	467254	482554	484411	399250	1.72425e+06	741599	934315	1.01359e+06	1.07469e+06
n-(1h-indol-3-ylacetyl)glycine	C12H12N2O3	3.15	233.091	7923.44	11527.1	4092.48	5115.24	7277.29	6620.42	27028.9	42889.7	6483.93	19518.4	17924	17226.6
n-(2,3-dihydro-1,4-benzodioxin-6-yl)-3-(4-methylpiperazin-1-yl)propanamide	C16H23N3O3	1.84	306.187	1491.9	19634.2	3026.56	9270.11	11778.7	10161.9	13110.6	4636.42	4078.01	7004.12	8276.27	7711.4
n-(2,6-difluorophenyl)-3,4-dimethoxybenzamide	C15H13F2NO3	2.32	294.091	27019.4	42565.6	46762.8	28767.4	35657.8	32711.6	52539	18918	2722.7	24410.2	30258.6	26967.7
n-(2-cyclopropyl-[1,2,4]triazolo[1,5-a]pyridin-8-yl)-4-methoxybenzamide	C17H16N4O2	12.14	309.131	6724.17	7612.97	11183.2	7219.54	5607.18	7329.9	8816.43	7307.85	8469.6	7076.65	8497.17	9456.43
n-(2-hydroxyethyl)-14(15)-epoxy-5z,8z,11z-eicosatrienamide	C22H37NO3	8.2	364.285	1792.07	1462.74	2551.03	2169.94	2249.57	2040.07	2415.7	2648.68	2515.01	1561.8	2043.86	5413.01
n-(3,5-dimethoxyphenyl)-2-(1-ethylpyrrolo[2,3-b]pyridin-3-yl)-1,3-thiazole-4-carboxamide	C21H20N4O3S	2.88	409.137	6674.99	16370.6	3077.3	6274.48	6815.01	5999.73	30602.3	71862.9	8720.56	12942.6	26298.9	24443.5
n-(3-ethoxypropyl)-1-(1-ethylindol-5-yl)sulfonylpiperidine-3-carboxamide	C21H31N3O4S	1.39	422.212	1874.89	5034.23	2641.1	1897.99	2553.83	3028.16	3194.8	668.201	1856.33	909.189	1977.79	2299.2
n-(3-methoxyphenyl)-2-methyl-3-nitrobenzamide	C15H14N2O4	2.59	287.1	3167.21	8252.61	7618.78	7124.13	7800.26	8245.32	45823.3	71401.6	2592.25	23278.2	33101.7	33237.1
n-(5-chloro-2-methoxyphenyl)-1-[3-(4-ethoxy-3-methoxyphenyl)-1,2,4-oxadiazol-5-yl]piperidine-4-carboxamide	C24H27ClN4O5	0.84	487.178	1408.36	3721.39	2699.78	1986.95	3481.74	2705.88	1226.39	381.324	1240.76	1115.37	425.05	517.929
n-(9-(butan-2-yl)-21-(4-methoxybenzyl)-18,22-dimethyl-5,8,11,16,20,23-hexaoxo-6-(propan-2-yl)icosahydro-5h,16h-dipyrrolo[2,1-f:2',1'-o][1,4,7,10,13,16]oxapentaazacyclononadecin-17-yl)acetamide	C38H56N6O9	3.09	741.415	3608.09	24251.6	4589.22	8792.1	9670.47	8215.6	8135.94	3986.06	3734.21	4724.74	4735.66	4797.5
n-(isobutoxymethyl)acrylamide	C8H15NO2	0.77	158.117	3536.17	15648	10763.6	10906.4	13969.4	11898.7	5979.56	7047.16	11124.2	8775.51	9970.34	10835.6
n-.delta.-boc-l-ornithine	C10H20N2O4	0.49	233.149	2619.55	1844.43	3683.21	2403.61	2491.3	2130.15	2046.23	445.08	1974.62	863.231	1144.6	1141.26
n-[(1r)-2-hydroxy-1-methylethyl-9z-octadecenamide	C21H41NO2	7.84	340.318	1758.9	2127.29	3407.38	353.646	837.95	1711.02	396.73	2005.02	2538.68	243.136	650.56	583.368
n-[(2,3-dimethoxyphenyl)methyl]-1-pyrido[2,3-b]pyrazin-7-ylpiperidine-3-carboxamide	C22H25N5O3	0.93	408.199	1148.01	2880.95	1340.71	1035.33	1015.94	542.06	862.276	1127.17	1788.73	1055.16	1338.64	1353
n-[(2,4-difluorophenyl)methyl]-2-[2-methyl-4-(5-phenyl-1,2,4-oxadiazol-3-yl)imidazol-1-yl]acetamide	C21H17F2N5O2	13.34	410.139	1468.86	1619.12	1196.36	1431.89	1230.6	1332.6	1313.98	1311.64	1463.64	1391.35	1501.92	1471.74
n-[(2,5-dimethylphenyl)methyl]-1-[4-(methanesulfonamido)phenyl]cyclohexane-1-carboxamide	C23H30N2O3S	7.07	415.212	126961	183981	127570	50400.6	125116	169522	303503	100509	334551	60793.3	127049	195117
n-[1-(thiophene-2-carbonyl)-2,3-dihydroindol-6-yl]-1,3-benzodioxole-5-carboxamide	C21H16N2O4S	1.19	393.089	555.843	1067.74	1905.18	450.442	892.521	521.041	577.729	642.352	812.654	748.747	972.109	833.148
1-oleoyl-sn-glycero-3-phosphocholine	C26H52NO7P	8.83	522.355	1.38556e+06	2.18628e+06	3.20519e+06	2.05358e+06	1.89088e+06	2.78042e+06	1.46349e+06	2.49336e+06	2.1371e+06	1.88965e+06	1.76016e+06	1.96722e+06
n-[3-(3,4-dihydro-1h-isoquinolin-2-yl)propyl]-2-(4-oxo-6,7,8,9-tetrahydropyrimido[4,5-b]quinolin-3-yl)acetamide	C25H29N5O2	7.06	432.238	42661.3	62253.5	39931.7	19325.7	44005.4	49922.1	101350	36588.5	124027	21537.1	46724.3	65714.5
n-arachidonoyl-.gamma.-aminobutyric acid	C24H39NO3	8.08	390.297	579.107	1026.1	919.827	582.594	730.003	1738.32	1183.05	614.867	2612.44	570.068	1028.44	1192.98
n-arachidonyl maleimide	C24H35NO2	8.72	370.273	1205.27	2667.47	2123.19	2183.99	1696.47	2421.32	1207.91	1539.68	1891.75	1364.14	1222.92	1498.49
n-benzyl-4-methylbenzamide	C15H15NO	6.34	226.122	4172.3	6495.86	3820.58	1489.14	3862.35	6092.48	4444.89	4742.42	6659.63	2209.25	4219.56	3677.69
n-butylbenzenesulfonamide	C10H15NO2S	6.04	214.09	6207.69	3072.6	11976.5	7850.67	4973.7	7716.27	5573.37	8464.58	2533.33	3768.33	5579.81	3405.72
n-cycloheptyl-3-[(1,4-dioxo-6,7,8,8a-tetrahydro-3h-pyrrolo[1,2-a]pyrazin-2-yl)methyl]-4-methoxybenzamide	C23H31N3O4	7.55	414.237	3330.74	4265.58	2538.86	1695.16	2639.24	3747.46	6206.23	4099.29	7722.04	1535.08	3558.87	4033.39
n-cyclohexyl-2-[6-(3,4-dimethoxyphenyl)imidazo[2,1-b][1,3]thiazol-3-yl]-n-(furan-2-ylmethyl)acetamide	C26H29N3O4S	2.56	480.2	4873.16	12004.4	5309.78	7425.1	9193.52	7997.76	7945.9	6243.64	3435.86	5711.85	6043.1	4948.44
n-cyclopentyl-3-[4-(5-cyclopropyl-1,2,4-oxadiazol-3-yl)phenoxy]pyrrolidine-1-carboxamide	C21H26N4O3	1.39	383.203	2080.15	3165.19	3246.89	1835.77	3512.17	2872.68	1974.41	1050.94	1321.35	1109.53	1456.22	1475.65
n-desmethylnefopam	C16H17NO	6.4	240.138	1136.51	1196.32	844.523	547.466	1049.32	1901.95	1835.04	715.766	2081.4	485.626	1301.76	1302.78
n-fructosyl phenylalanine	C15H21NO7	1.62	328.139	23105.7	739290	8701.52	77625.3	116181	77160.4	36946.1	27869	13885.2	18005	26131.6	26310.8
n-hexadecyl-l-hydroxyproline	C21H41NO3	8.41	356.315	1652.02	346.139	997.115	986.298	936.147	2242.03	845.286	1815.26	726.694	747.992	733.597	744.138
n-isobutyl-3-methylbutanamide	C9H19NO	5.85	158.153	1217.18	4378.51	711.111	2603.06	2784.8	3162.25	4977.78	577.836	2390.56	4045.78	3887.35	3109.13
n-linoleoyl taurine	C20H37NO4S	10.38	388.253	591.133	2075	342.616	740.726	573.037	817.935	722.63	398.11	641.802	635.927	582.688	678.898
n-oleoyl-l-serine	C21H39NO4	9.79	370.295	1221.61	4478.25	1099.65	1763.56	1328.82	2323.22	2113.72	966.862	3437.62	2226.83	1845.2	2028.15
n-palmitoyl isoleucine	C22H43NO3	8.65	370.332	1881.27	3858.52	1333.53	2698.67	1205.03	2789.26	1751.75	2640.74	2966.22	529.832	1929.73	1853.45
n-pentadecylamine	C15H33N	7.2	228.269	25523.3	27900.9	12539.4	8568.69	7327.58	18982.1	45784.5	24971.1	40917.6	14755.8	14273.3	17096.3
n-stearoyl valine	C23H45NO3	11.04	384.347	1760.25	1594.47	1800.44	1665.81	1674.85	1253.88	1950.14	1382.49	1535.2	1944.11	1742.17	1865.74
n-succinyl-5-aminoimidazole-4-carboxamide ribose	C13H18N4O9	1.31	375.116	1280.72	1864.37	1580.64	1996.37	2026.45	2652.44	2041.01	1052.73	1156.02	1278.1	1968.22	1745.39
n2,n2-dimethylguanosine	C12H17N5O5	1.67	312.131	3780.34	18956	8081.15	9521.03	14967	12982.9	3189.83	11205.5	5840.61	8563.59	7766.38	11997.7
n6-methyladenosine	C11H15N5O4	1.48	282.12	4835.91	16911.6	12698.5	15644.8	24673.6	19526.8	7051.61	8415.75	4104.36	9800.01	12268.1	11692.3
nelarabine	C11H15N5O5	1.43	298.115	4390.45	5494.76	6251.08	7637.19	9076.86	10457.5	7918.88	6417.61	4271.06	4281.25	6573.44	7452.96
nh-dval(nme)-val-ome	C12H24N2O3	2.71	245.186	36501.9	73451.8	60051.1	79797.1	103586	84636	164134	40852.6	61892.7	93476.2	117534	106366
nsc13176	C13H10N2O2	2.72	227.081	16491.7	30254.1	20483.1	20589	24190.3	23754.8	6799.88	116250	14414.1	51189.1	63336.2	61855.1
nsc634471	C20H29NO2	1.65	316.224	3113.52	7094.14	2707.34	3848.29	4614.32	5600.37	2775.54	3487.41	2338.81	2871.37	3451.92	4504.95
nε,nε,nε-trimethyllysine	C9H20N2O2	0.51	189.16	2433.67	11893.1	1044.81	3717.31	3792.13	5125.77	4165.34	1397.31	1109.36	996.716	2434.47	1456.34
octadecylphosphocholine	C23H50NO4P	9.45	436.353	2173.11	7675	1677.86	2692.75	2104.52	3850.49	3963.77	1539.65	1664.91	1974.6	1567.22	2214.38
octahydro-2,5,5,8a-tetramethyl-7h-1-benzopyran-7-one	C13H22O2	5.8	211.169	3142.5	2829.37	1673.76	1057.7	1913.1	2294.91	3230.22	1149.5	6046.33	913.885	1231.09	2114.74
1-palmitoyl-2-docosahexaenoyl-sn-glycero-3-phosphocholine	C46H80NO8P	11.49	806.568	13025.7	2875.41	18886.6	9466.63	11668.5	11370.7	3827.45	13921.3	15147.4	16652.6	10078.3	10110.1
oleoyl ethylamide	C20H39NO	11.33	310.31	9385.43	18935.5	4501.74	7453.05	4638.72	10861.1	41465.6	15182.5	38009.5	8997.56	6840.31	9153.27
oleoyl-l-carnitine	C25H47NO4	8.3	426.358	50956.5	395537	46953.5	109739	99876	156689	64899.7	97867.9	94150.8	65071.2	68876.9	77695
omega-3 arachidonic acid	C20H32O2	10.25	305.248	1268.29	5234.26	2663.54	2677.1	3067.14	4330.08	2288.1	1488.28	2845	1971.07	2658.61	2672.94
p-chlorophenylalanine	C9H10ClNO2	2.09	200.047	229104	775159	187025	539995	690602	628901	797902	145612	196752	460413	632729	588447
p-toluamide	C8H9NO	6.05	136.076	8859.92	4992.75	10071.2	9820.89	8289.75	12016.3	8531.32	8731.95	9576.41	7476.46	9420.57	10033.7
paf c-18	C28H58NO7P	9.94	552.403	49206.2	51673.7	234214	82375.1	68014.3	119439	33192.2	44093.8	126654	53394.7	40460	47114.7
palmitamide	C16H33NO	6.01	256.264	11344.1	32314.7	7801.47	3876.98	7677	9624.47	6562.5	22599.3	13650.5	8816.17	7766.54	12837.6
palmitic amide	C16H33NO	10.3	256.264	21957.7	26492.9	15187.4	10628.7	12832.5	33375.9	59999.7	21040.5	50833.9	14028.7	19791.6	24123.9
palmitoleamide	C16H31NO	9.41	254.248	1090.31	686.822	317.38	781.677	544.652	1826.19	2855.42	411.493	2787.34	467.56	1699.03	1727.07
1-palmitoyl-2-hydroxy-sn-glycero-3-phospho-(1'-rac-glycerol)	C22H45O9P	12.86	507.269	1920.18	3090.67	6569.75	3726.55	2998.78	3878.99	1495.14	5381.52	2103.95	2815.01	1950.46	2038.17
palmitoleoyl ethanolamide	C18H35NO2	8.81	298.274	2072.85	1504.53	4976.98	3427.34	3357.5	3684.17	2469.39	3784.5	2398.49	2984.33	3058.23	3112.45
palmitoyleicosapentaenoyl phosphatidylcholine	C44H78NO8P	11.13	780.551	4576.28	5877.12	9355.12	13966.1	4415.59	10739.8	3675.33	4851.3	7721.45	17388.9	6030.85	4913.85
pandaroside b	C35H54O10	5.96	635.38	1207.59	788.26	1645.06	781.204	1211.62	852.772	539.779	795.75	862.53	640.356	581.237	565.232
paz-pc	C33H64NO10P	9.45	666.434	12857.7	4886.05	9666.74	7866.23	8218.48	8163.74	4377.82	4558.59	3424.37	3880.94	3472.91	4951.06
pc 16:1	C24H46NO8P	7.79	508.304	553.248	1559.76	1487.36	1494.14	1126.66	743.031	2081.7	567.369	1129.91	1170.07	1881.81	1076.18
pc 16:1e	C24H48NO7P	7.59	494.324	22828.6	25386.5	90588.6	41329.7	43356.7	51520.9	16511.1	34128.9	34216.8	27260.2	27722.3	27893.7
pc 17:1e	C25H50NO7P	8.3	508.34	76625.4	99724	272158	136193	110353	161288	71178.9	128042	121724	92532.4	86234.3	93524.1
pc 18:1	C26H50NO8P	6.98	536.335	1277.79	2688.26	6609.57	1892.12	2185.62	2482.83	1731.99	1208.48	1438.86	618.884	1159.68	860.972
pc 19:0e	C27H56NO7P	10.06	538.387	8654	12560.1	27606.6	15074.8	13216.3	13918.2	10941.5	16129.2	12468.6	12080	5388.43	6615.17
pc 19:1	C27H52NO8P	9.13	550.351	4915.84	4210.55	3596.08	2886.26	2408.21	3193.93	4191.41	3654.39	4352.62	1898.23	1496.21	2188.4
1-palmitoyl-2-linoleoyl-sn-glycero-3-phosphocholine	C42H80NO8P	11.59	758.57	30398.3	83711.9	20239.2	51679.1	29708.2	30261.9	10370.3	17210.8	53256.1	28728.8	46355.3	32488.4
pc 19:1e	C27H54NO7P	9.32	536.371	24877.4	40072.6	74980.3	39367.8	33016	49845.2	30517.7	58361.1	51503	39262.9	34028.4	34400.5
pc 19:2	C27H50NO8P	8.43	548.336	3186.87	5752.44	2509.64	2250.38	658.932	2530.99	3746.15	2611.32	3217.38	1974.3	2364.22	2198.47
pc 20:2	C28H52NO8P	6.85	562.346	509.355	1340.57	1965.88	1097.81	806.877	1035.87	273.981	875.194	878.461	685.94	702.264	777.548
pc 20:2e	C28H54NO7P	9.09	548.371	54245.9	86942.3	107935	72587.6	60408.5	96409	62647.1	170893	116744	107682	89476.2	106525
pc 20:3e	C28H52NO7P	8.51	546.356	75810.1	173377	129312	103602	99406.2	166358	76613.4	125906	211170	125917	125699	136040
(3-methylbutyl)(6-methylheptan-2-yl)amine	C13H29N	6.28	200.237	89767.1	106383	22332.3	28453.4	33032.8	64263.8	127089	65219.8	86338	26560.7	35622.1	40536.5
pc 20:4e	C28H50NO7P	8.12	544.34	279535	677767	442780	390032	402829	485443	259074	291913	605882	397800	376464	380046
pc 20:5e	C28H48NO7P	7.94	542.322	15849.7	33070.9	43210.3	25423.8	24893.8	37420.2	19477.8	31790.3	39582.5	30946.2	28886.1	29638.7
pc 21:0e	C29H60NO7P	10.48	566.417	2136.57	2126.98	7741.68	2898.57	2026.1	3399.73	1367.98	1987.47	3005.89	2186	889.637	1532.45
pc 21:1e	C29H58NO7P	10.14	564.402	725.258	772.881	1346.34	551.632	476.229	672.674	672.674	783.794	1012.98	912.773	468.292	408.764
pc 21:4	C29H50NO8P	8.4	572.335	5091.34	6329.64	2865.87	2476.61	849.04	3053.26	3674.34	3761.27	4760.03	2227.4	3194.28	3543.94
pc 22:0	C30H60NO8P	10.93	594.413	754.432	1391.78	1102.89	808.395	882.685	970.169	568.204	361.873	956.53	691.918	591.803	193.352
pc 22:1e	C30H60NO7P	10.84	578.418	15206.1	28734.7	39532.6	35719.6	24497.6	28361.6	22731	48085.4	41320.5	31682.4	13668.6	13551
pc 22:2e	C30H58NO7P	10.06	576.403	4231.72	5576.14	7160.38	5852.03	4042.84	6418.67	6251.01	12125.3	9973.39	8805.11	5168.68	5557.04
pc 22:3e	C30H56NO7P	9.4	574.387	3966.07	6835.03	5970.93	5176.26	4492.46	7486.72	6956.25	10420.9	12017.5	6830.88	6207.16	7627.63
pc 22:4e	C30H54NO7P	8.9	572.371	26991.5	60837.4	65259.4	36727.5	37304	65903.8	42619.1	76177.3	104649	64155.7	66877	75091.1
pc 22:5e	C30H52NO7P	8.33	570.355	36953	103977	61934.8	54969.5	48455	83241	67514.4	73604.1	117810	75181.6	79732.1	91282.1
pc 23:5	C31H52NO8P	9.23	598.345	780.331	4820.58	2088.48	2255.56	1647.05	1636.61	1411.97	1835.01	2586.86	2415.04	1712.55	1911.91
pc 24:1e	C32H64NO7P	12.86	606.45	908.437	544.864	2521.23	1098.64	915.372	470.564	820.268	1445.38	854.941	1150.16	930.133	1137.12
pc 24:2e	C32H62NO7P	11.01	604.434	2149.11	1782.46	5110.22	1974.07	1845.64	2084.89	2212.29	4602.72	2404.93	2148.07	1180.71	1076.11
pc 24:4e	C32H58NO7P	9.73	600.403	9572.73	8804.16	19256.1	7402.59	6437.64	12448.6	9449.12	20319.7	17408.9	13535.2	12443.6	13835.2
pc 24:5e	C32H56NO7P	9.3	598.386	1581.49	2648.54	2594.74	2326.76	1906.2	3677.43	1988.36	3578.65	3636.36	2263.19	3192.33	3279.37
1-palmitoyl-2-stearoyl-sn-glycero-3-phosphocholine	C42H84NO8P	10.05	762.604	1251.27	4160.62	1456.29	1409.04	726.361	2641.04	1032.3	953.001	1677.62	870.409	733.664	750.674
pc 24:6e	C32H54NO7P	8.73	596.369	1048.87	2186.44	1754.55	860.887	1013.55	1869.27	1725.63	2422.63	2428.41	1826.85	1391.11	1705.38
pc 25:0	C33H66NO8P	10.42	636.46	1136.43	1106.17	1241.44	499.246	279.435	708.377	1197.83	805.378	1291.27	539.473	739.533	693.836
pc 26:0	C34H68NO8P	11.09	650.477	598.939	3353.89	771.669	442.386	2116.65	2129.81	645.399	458.552	671.281	1560.51	2326.8	2242.12
pc 26:6e	C34H58NO7P	8.91	624.392	1605.91	892.836	1102.39	787.563	970.411	1527.46	987.557	925.61	1029.06	718.742	708.559	697.014
pc 27:0	C35H70NO8P	11.32	664.494	1409.9	1252.03	1810.04	612.613	951.202	1745.33	1628.13	1224.15	1731.6	536.096	1199.48	1019.47
pc 27:1	C35H68NO8P	10.53	662.474	1497.26	1826.62	1206.7	520.539	500.664	538.521	1704.53	497.824	1665.72	601.128	969.224	1010.73
pc 33:1	C41H80NO8P	9.71	746.563	1522.73	3102.23	2044.12	520.249	2031.16	2599.13	2126.84	2178.81	2688.58	2034.58	3121.49	2647.49
pc 33:2	C41H78NO8P	12.85	744.554	691.021	1302.69	3729.3	2820.33	2012.8	5645.68	1764.71	6209.14	2469.8	4039.66	2429.62	3026.67
pc 33:3	C41H76NO8P	12.85	742.536	1628.23	2335.8	2525.99	413.77	543.583	479.937	361.492	2502.6	775.812	1324.56	533.448	918.599
pc 33:6e	C41H72NO7P	10.87	722.5	744.681	1561.38	1024.35	403.445	867.565	1164.29	648.464	675.78	1027.32	823.695	860.059	949.769
pc 34:2e	C42H82NO7P	11.13	744.59	5426.98	6550.47	6538.35	6120.61	5791.66	4323.56	5989.35	7124.13	5283.51	4456.14	3383.19	5521.26
pc 34:3	C42H78NO8P	12.85	756.555	5749.83	6334.15	8259.04	3442.27	3590.19	7431.93	1913.83	8815.48	5605.63	6450.87	5042.39	3239.93
pc 34:3e	C42H80NO7P	10.55	742.569	1182.8	2317.65	1349.26	1329.12	1277.77	1225.76	1531.83	1029.29	1483.72	767.92	1215.96	1161.1
pc 34:4	C42H76NO8P	11.14	754.535	3371.04	6777.32	3805.69	4864.08	4547.82	5180.42	941.351	1309.64	8638.94	5702.27	2876.5	1570.64
pc 34:7e	C42H72NO7P	11.12	734.5	1869.05	3162.9	1833.66	2651.08	1588.79	2174.43	3819.14	1186.69	1973.85	2670.08	1854.4	2008.05
pc 34:8e	C42H70NO7P	10.33	732.487	912.39	617.247	1348.05	756.654	767.988	629.633	610.352	697.242	287.98	636.167	561.149	251.854
pc 35:2	C43H82NO8P	12.84	772.586	1831.45	3375.11	1990.85	1393.02	2031.85	2488.56	2531.65	733.081	2827.04	1945.37	2113.83	1786.8
pc 35:2e	C43H84NO7P	12.85	758.605	2838.4	3508.42	2814.65	2154.17	2758.26	1306.81	3002.61	2555.51	2989.85	3311.1	2305.49	2456.08
pc 35:4	C43H78NO8P	10.57	768.55	1440.18	926.232	1695.96	1472.66	1607.87	1344.14	1889.03	1371.39	1536.2	1536.97	1680.68	1572.12
pc 35:5e	C43H78NO7P	11.22	752.554	3320.16	5818.64	4162.32	6569.83	2791.49	3804.04	1083.09	3493.86	7748.55	3272.81	3054.51	2740.24
pc 35:6	C43H74NO8P	11.16	764.529	2344.95	2970.86	3627.09	2175.61	2236.96	1452.64	970.42	1369.74	6279.78	1887.04	1622.69	671.903
pc 36:3	C44H82NO8P	11.48	784.584	18699	27868.1	8864.72	26057.2	12660.9	13564.1	30019.2	23319.3	28474.7	15898.9	21178.4	17583.4
pc 36:6e	C44H78NO7P	11.22	764.556	3810.99	8903.13	3566.75	9805.91	2420.77	6678.74	3603.51	2332.35	8542.95	2794.14	3534.85	2758.61
pc 36:8e	C44H74NO7P	11.22	760.521	1197.7	2154.67	1288.97	1432.55	1480.67	1788.49	1337.25	1051.8	1306.45	873.895	923.563	1080.79
pc 37:5	C45H80NO8P	11.21	794.565	1063.71	5597.79	3179.55	3103.89	3968.28	4283.73	3379.47	2973.92	1724.72	3266.34	3365.51	3432.7
pc 37:5e	C45H82NO7P	10.8	780.587	1271.67	1803.44	1658.9	955.43	1023.19	2028.12	1296.09	1168.94	1452.59	807.63	1377.98	818.336
pc 37:6e	C45H80NO7P	11.21	778.569	1109.52	1879.87	1535.98	1249.74	1123.39	926.328	658.714	1157.91	1430.57	1461.45	588.66	1287.09
pc 37:7e	C45H78NO7P	10.55	776.558	1330	1749.68	1375.81	1710.11	1308.55	1932.12	2146.28	1496.89	1871.33	1614.04	1928.7	1290.68
pc 38:4e	C46H86NO7P	12.84	796.619	1569.67	1909.86	1813.81	1433.5	1734.09	1948.52	1668.06	1923.39	2221.44	1589.9	1272.12	1576.95
1-pentadecanoyl-sn-glycero-3-phosphocholine	C23H48NO7P	8.04	482.324	133504	216683	398074	254704	220375	280717	112410	174040	174817	145329	133651	136033
pc 38:5	C46H82NO8P	11.13	808.584	2214.5	5703.94	18119	4186.75	6386.36	6210.98	1834.95	17384.5	5580.37	9077.67	4052.8	2971.18
pc 38:7	C46H78NO8P	11.82	804.552	3034.55	4275.35	4343.26	2433.57	3693.79	4541.09	2991.62	3969.75	4370.4	2443.43	3491.42	2727.92
pc 38:8e	C46H78NO7P	11.2	788.554	1252.51	468.177	1820.89	1717.09	2438.58	1953.1	1712.25	621.857	1868.03	1389.65	1541.92	1635.17
(3e)-4-(1-methyl-1h-indol-3-yl)-3-buten-2-one	C13H13NO	1.96	200.107	2779.44	10102.3	2302.56	5244.22	5714.26	5354.69	7226.19	3570.19	3275.83	4712.49	4988.5	5583.23
pc 39:8e	C47H80NO7P	11.2	802.573	1616.85	2544.08	2112.26	1564.53	1751.04	2462.09	1634.06	1802.45	3314.56	1416.77	1358.43	1698.67
pc 40:7	C48H82NO8P	11.51	832.58	3040.97	7400.48	4360.88	4864.4	5060.38	5982.21	1174.89	3684.94	1561.57	3636.75	4145.03	4161.66
pc 40:8e	C48H82NO7P	11.22	816.584	2237.55	4760.94	4169.74	3088.21	4134.34	2426.68	3450.95	4411.8	2589.71	5344.54	2172.72	4266.02
pc 40:9e	C48H80NO7P	11.22	814.56	2427.84	913.131	3240.91	2253.44	1839.58	2506.75	2634.37	2373.12	2778.34	1285.15	2479.08	1696.11
pc 41:4e	C49H92NO7P	10.97	838.674	1067.09	1330.54	1363	749.478	810.116	442.896	1248.42	805.6	1794.63	652.011	412.698	387.534
pc 41:7e	C49H86NO7P	11.55	832.635	1524.66	1212.96	3069.82	3656.42	1447.76	5244.53	4831.33	3665.08	5379.88	4169.48	3923.92	5642.36
pc 42:10e	C50H82NO7P	11.2	840.577	1283.23	2092.16	1737.21	1627.85	951.484	1817.67	575.41	1095.21	1446.1	849.258	1255.4	1072.4
pc 42:11	C50H78NO8P	10.8	852.546	1594.32	955.291	3692.12	1664.7	1068.33	3132.95	1091.16	962.293	922.281	1362.42	673.26	651.849
pc 42:9	C50H82NO8P	11.2	856.577	1396.55	2447.24	2162.64	1890.09	1480.75	2047.78	595.221	1364.14	2610.63	1328.29	1179.02	1281.35
1-piperazinecarbodithioic acid	C5H10N2S2	14.6	163.039	7913.82	12029.7	10938.6	7891.48	8171.71	8844.72	11878.1	7724.29	9672.73	8186.06	11189.9	11736.9
pc o-32:7	C40H68NO7P	10.99	706.487	758.544	1667.57	1191.28	1038.35	996.487	627.694	559.742	290.695	665.527	782.938	690.465	728.145
pc(14:0/0:0)	C22H46NO7P	7.5	468.309	86713.5	130027	359110	185635	166540	204536	66895	131926	106376	97658.8	94864.2	107038
1-piperazineethanol	C6H14N2O	10.01	131.118	4378.99	4882.42	3787.93	3643.22	4169.06	5040.38	4287.1	4347.4	5256.42	4253.58	2243.56	2243.55
pe 18:1	C23H44NO8P	6.83	494.288	808.59	1460.71	1782.03	701.76	809.852	1164.12	1471.04	865.173	1467.16	761.272	1324.69	1180.63
pe 18:2	C23H42NO8P	6.36	492.271	1325.9	1097.27	1368.71	606.389	684.862	603.331	668.123	814.823	1044.82	558.61	573.962	262.532
pe 19:1	C24H46NO8P	9.12	508.304	16866.2	8966.98	5482.78	4240.21	5759.39	7722.32	9340.39	15059.8	4813.18	8932	5208.19	4649.62
pe 19:2	C24H44NO8P	8.41	506.287	16039.2	50475.6	4138.32	10704.6	1637.4	8220.35	71458.2	18350.2	15389.4	25472.5	18666.3	21200.6
pe 19:3	C24H42NO8P	7.84	504.274	1217.32	966.962	1766.74	1479.12	1407.61	1992.84	1533.65	1015.69	1173.91	533.56	447.068	505.966
pe 21:3	C26H46NO8P	8.78	532.304	3585.83	9636.85	1308.08	1660.7	3455.11	4006.42	7811	3464.24	4274.83	3532.13	2419.6	2511.8
pe 21:4	C26H44NO8P	8.38	530.288	50458.5	48172	12771.5	10883.1	3105.36	13310.9	48430.9	43883.4	30047.5	27908.3	22685.3	29510.1
pe 21:5	C26H42NO8P	7.91	528.267	492.674	1579.72	1858.04	1992.02	2007.22	2419.81	1529.36	2007.07	3604.4	1798.86	2366.19	2470.46
pe 22:3e	C27H50NO7P	9.38	532.341	1822.7	2442.21	1965.97	3108.54	2130.05	2856.41	1606.8	3438.7	3363.67	2005.99	1559.77	1651.82
1-stearoyl-2-arachidonoyl pc	C46H84NO8P	11.16	810.599	3454.67	2919.69	2813.27	3835.01	3531.74	4092.16	821.357	2900.41	3319.37	3344.73	3563.74	3351.56
pe 23:0	C28H56NO8P	10.58	566.382	909.203	401.032	1577.79	425.605	868.461	1052.67	518.035	403.981	470.82	835.805	810.099	806.055
pe 23:4	C28H48NO8P	9.15	558.32	6514.49	4421.91	2032.91	2011.38	1995.22	1412.66	5821.86	5374.78	6535.04	3331.11	2576.84	2925.11
pe 23:5	C28H46NO8P	8.59	556.305	7878.26	6659.3	7855.1	7687.18	7329.99	7553.35	10046	6348.27	5012.01	4144.91	5467.55	3762.67
pe 25:0	C30H60NO8P	10.74	594.413	1117.24	335.272	1354.7	748.605	812.512	282.023	380.632	1035.4	1506.35	338.231	952.714	867.693
pe o-28:7_3:0	C36H60NO7P	10.85	650.407	491.248	6979.44	403.189	371.726	4608.38	5070.18	5470.12	3885.68	5279.07	4055.75	4968.12	5360.45
pe(14:0/0:0)	C19H40NO7P	7.46	426.262	3363.31	13840.8	17843.8	17921.3	16229.3	18621	3223.84	3883.7	2809.77	4652.69	4156.01	3726.64
pe(16:0/0:0)	C21H44NO7P	8.55	454.292	619841	564254	1.1573e+06	1.10831e+06	949546	1.00366e+06	534544	920406	716233	825463	517196	522326
pe(17:0/0:0)	C22H46NO7P	9.12	468.309	119131	87571.3	267255	257406	163921	195697	124101	189999	151436	195119	97862.1	94322.7
pe(17:1(9z)/0:0)	C22H44NO7P	8.27	466.293	28478.8	22373.1	81996.3	46580.3	45538.5	55566.8	23263.5	46776	28084.9	37597	30814.9	30241.6
pe(18:1(9z)/0:0)	C23H46NO7P	8.8	480.308	728012	680883	1.63901e+06	1.30607e+06	1.02479e+06	1.31028e+06	923714	1.29087e+06	1.00225e+06	1.06647e+06	822289	928155
pe(19:1(9z)/0:0)	C24H48NO7P	9.29	494.324	13152.7	18199	33399.1	33556.3	22499.9	32303.4	18859.5	28277.3	26301.4	27043.8	15491.5	15154.7
pentadecanoyl ethanolamide	C17H35NO2	9.32	286.274	767.626	2311.17	969.175	1043.26	361.698	1028.7	675.753	840.636	518.239	797.156	819.161	874.638
pg(18:1(9z)/0:0)	C24H47O9P	7.04	511.304	1638.71	5165.93	5051.15	3562.81	2987.93	3961.45	2492.84	3066.7	4138.71	5992.23	4323.86	2749.59
1-stearoyl-2-docosahexaenoyl-sn-glycero-3-phosphocholine	C48H84NO8P	10.56	834.594	1163.91	1784.52	2005.84	1265.08	848.568	890.269	439.334	644.912	1255.11	1229.56	1276.29	890.066
pgf2α 1,11-lactone	C20H32O4	5.35	319.227	13804.5	18468.5	8816.59	13024.2	16875.8	13963.4	3855.81	5715.27	12409.1	7249.96	8347.84	6831.4
pgf2α 1,15-lactone	C20H32O4	5.91	337.237	5184.44	14337.5	9870.51	8663.83	9358.89	9626.93	1392.84	5118.19	4907.13	4039.73	4988.92	4489.73
pgk2	C20H30O5	6.76	351.216	2116.19	2333.69	2946.44	2245.72	2808.92	2775.56	912.041	1847.33	1892.84	1282.11	1591.52	1463.11
pgpc	C29H56NO10P	8.83	610.372	7328.85	1810.09	7157.76	4878.9	4643.37	5165.2	3885.71	1795.57	2214.56	4020.85	1428.64	865.989
phe ala	C12H16N2O3	1.77	237.124	6263.08	17323.9	7932.83	11117.7	19759.7	16498	42186	13093.9	5991.89	18826.7	23192.3	26262.6
phe arg	C15H23N5O3	2.62	322.188	7611.25	29002	18115.7	20209	22861.8	25886.5	69839.9	13590.4	22048.8	25604.2	47394	27037
phe asn ile glu	C24H35N5O8	3.27	522.256	3960.41	16775.7	6063.4	10319.5	8401.81	7252.1	14985.9	5323.15	1527.1	5781.87	6232.04	7894.88
phe asp	C13H16N2O5	1.56	281.114	3925.06	26202.6	3788.25	14769.5	14529.9	13538.9	9660.68	3485.79	6757.02	6407.29	7554.76	8699.59
phe asp ile glu	C24H34N4O9	3.37	523.244	14526	22161.4	3424.72	17329.1	14990.4	12338.2	13207.3	2843.62	4422.71	8526.86	11618.1	5504.33
phe gln asp	C18H24N4O7	2.12	409.174	4778.37	26943.2	5706.15	8118.82	9759.94	9500.42	24954.5	6306.24	5326.4	11033.6	10485.6	15251.6
(1s,4s,5r,9r,13s)-5,9-dimethyl-14-methylidenetetracyclo[11.2.1.0鹿,鹿鈦�.0鈦�,鈦筣hexadec-10-ene-5-carboxylic acid	C20H28O2	5.96	301.216	3352.92	3781.2	3389.36	2636.73	3056.74	3109.47	1057.93	2473.67	3675.43	2488.37	1965.77	1791.77
1-stearoyl-2-hydroxy-sn-glycero-3-phosphocholine	C26H54NO7P	7.24	524.371	6512.92	50993.6	15062.8	27007	25949.4	29947.2	18690.7	12420.3	30868.4	22186.9	19521.7	20654.5
phe glu	C14H18N2O5	1.67	295.129	5876.04	38566.8	9949.53	23752.8	30096.2	29149.5	31927.8	8980.84	10949.2	18946.3	24038.5	21626.7
phe glu asn asn	C22H30N6O9	2.16	523.218	4376.92	22188.8	2564.02	10490.7	11203.7	12349.8	7377.22	1457.99	6065.41	5897.55	3949.79	4976.63
phe glu lys asn	C24H36N6O8	2.45	537.268	6637.56	10984.5	8827.67	8460.06	9115.86	9549.98	6163.29	6921.04	8146.4	5482.32	4857.19	6172.98
phe glu met ala	C22H32N4O7S	2.76	497.206	7694.06	5248.68	9444.67	10072.6	11484.2	12527	14117.8	11274.8	12151.3	14775.5	23070.8	17467.3
phe glu pro	C19H25N3O6	1.66	392.183	1482.96	9011.05	1763.21	4011.36	3373.43	3087.79	3183.96	1122.54	890.488	1430.55	1737.65	1432.02
phe his phe met	C29H36N6O5S	2.54	581.257	3537.45	8510.19	13945.6	13228.4	18040.1	7768	9162.11	15144.1	7051.81	6223.34	8956.13	12423.8
phe ile	C15H22N2O3	3.02	279.17	24277.9	88190.3	72057.2	61504.4	65472.7	70439.7	251917	100064	33704.9	155868	155048	157293
phe leu	C15H22N2O3	2.77	279.17	18330.7	24318.3	21671.5	32681	32163.9	23047.1	114963	29187.1	22311.3	52052.2	50621.5	56131.2
phe met trp lys	C31H42N6O5S	2.68	611.308	2530.51	20445.7	2241.45	9591.37	11263.9	10430.6	31172.2	15164	4760.73	13019	12602.5	14389.3
phe phe	C18H20N2O3	3.2	313.155	17649.9	47488.5	13111.2	28942.1	33480.1	37071.3	131719	35267.8	15389.2	68674.4	79905.8	71552.2
phe phe arg glu	C29H39N7O7	3.53	598.298	5982.32	28118.8	6157.46	14383.8	13749.1	15128.8	13608.4	7113.96	11441.2	12330	13593.2	10125.3
phe phe asp asp	C26H30N4O9	3.51	543.208	14541.3	18259.3	8474.61	19227.7	24133.7	15477.1	46427.3	7118.75	3739.33	14564.7	21001.7	17320.4
phe phe phe arg	C33H41N7O5	3.45	616.328	7673.99	15393.6	15378.6	11789.6	9146.35	12327.8	21876.9	18325.2	12984.3	12582.1	24156.4	17349.4
phe pro asp val	C23H32N4O7	2.58	477.234	4263.35	11917	5892.13	5047.36	7573.69	6294.07	12032.7	8036.58	4285.81	6973.7	8027.54	8509.95
phe pro glu lys	C25H37N5O7	2.83	520.276	7054.68	26857.4	11958.8	11468.2	8403.11	17614.9	6311.77	9097.08	10153.6	7082.08	6290.4	6608.76
phe pro trp	C25H28N4O4	3.99	449.22	1846.31	33122	5409.71	11428.8	12543	12670.7	13425.5	3900.71	7826.02	11705.1	12485.3	14113.1
phe ser	C12H16N2O4	1.46	253.119	1566.16	5226.96	3080.48	3134.01	4191.22	3833.44	6103.03	3916.91	2328.4	4536.87	7481.16	7059.39
phe ser ala gln	C20H29N5O7	4.99	452.221	9191.93	16513.8	4849.77	11124.3	12416.6	12029.3	37320.6	3696.09	12000.5	17682.5	18488.1	17830
phe ser ala leu	C21H32N4O6	3.3	437.239	6456.43	9379.05	2128.88	5205.56	7041.41	6213.43	14014.7	7142.48	12455.4	8010.35	12006.5	11999.5
phe ser glu	C17H23N3O7	1.95	382.162	3462.13	6051.16	3276.08	4007.16	4017.55	3587.76	3464.08	3093.16	1723.3	2994	3538.85	3668.58
phe thr	C13H18N2O4	1.54	267.134	5209.31	10327.9	4495.41	9459.18	8140.83	10041.9	14762.2	3647.4	2831.94	5716.14	10604	10058.7
phe thr ser glu	C21H30N4O9	1.49	483.21	1314.62	5755.68	994.075	2451.68	3508.72	3424.08	3208.19	936.972	1371.17	1850.45	2292.34	2380.81
phe trp gly	C22H24N4O4	2.22	409.181	3278.4	45219.8	2200.88	12342.6	14229.1	13398.3	25827.5	3761.85	2276.64	9997.14	11827.6	12822.4
phe tyr	C18H20N2O4	2.36	329.15	4630.99	19332.5	3801.78	4488.85	12909.5	7976.21	83378.7	13532.9	10012.3	35988.9	43712.7	42065.3
phe tyr asn	C22H26N4O6	2	443.194	2445.62	8873.35	3165.85	4182.92	5427.21	4835.89	7731.01	3249.41	1414.3	3533.74	3850.28	4638.6
phe tyr gly asn	C24H29N5O7	2.6	500.214	25208.6	22058	6241.45	16125	17614.1	16243.9	76479.5	30653	37106.4	56836.4	57910	65167.4
phe val	C14H20N2O3	2.27	265.154	13518.6	41822.2	13563.2	21075.5	30531.5	32682.8	93179.7	17944.2	10356.4	38513.1	47018	50827.1
phe val gly gln	C21H31N5O6	2.54	450.234	2434.82	37002.3	11627.4	19167.2	18384	24039.1	12418.5	6515.91	3137.94	3945.06	5954.07	8653.73
phenacylamine	C8H9NO	0.99	136.076	2180.82	6245.26	1721.65	3429.2	4456.07	3930.3	3999.97	1900.29	2014.19	2730.68	3534.57	3260.6
phenylalanyl-histidine	C15H18N4O3	12.15	303.146	11352.9	11085.1	11407	10080.7	11949.8	12144.5	10970.5	7736.46	15045.8	14690.4	15330.4	15504.5
1-stearoyl-2-hydroxy-sn-glycero-3-phosphoethanolamine	C23H48NO7P	9.68	482.324	1.33746e+06	849161	2.2914e+06	2.65899e+06	1.75739e+06	1.77819e+06	1.59942e+06	2.18372e+06	1.93845e+06	2.2981e+06	914809	1.00471e+06
1-stearoyl-2-linoleoyl-sn-glycero-3-phosphoethanolamine	C41H78NO8P	11.54	744.557	807.989	1066.26	3855.03	1940.51	1929.78	1993.84	2229.3	5068.02	2296.48	1914.77	1579.8	1918.26
(4e)-7-acetoxy-6-hydroxy-2-methyl-10-oxo-3,6,7,8,9,10-hexahydro-2h-oxecin-3-yl (2e)-2-butenoate	C16H22O7	7.74	327.148	1102.79	1950.68	1620.2	989.203	913.898	1295.17	532.727	1038.69	486.185	1187.88	575.945	649.214
10e,12z-octadecadienoic acid	C18H32O2	9.27	281.248	1855.53	3808.14	3111.58	2679.95	2854.59	2958.74	1732.17	2181.14	3151.88	2352.43	2450.59	2532.02
phthalic anhydride	C8H4O3	8.83	149.023	18074.4	17400.5	14846.8	16049.9	11796.8	12811.5	12476.5	18677.4	15211.9	14370	14122.4	17654
11(12)-epoxy-5z,8z,14z,17z- eicosatetraenoic acid	C20H30O3	8.54	319.226	2476.21	2186.68	3080.64	1572.13	1581.37	2030.33	1831.14	1182.18	1725.83	1530.64	1657.74	1570.28
phytal	C20H38O	7.58	295.299	399.984	1193.95	481.981	427.983	526.979	905.964	775.97	520.29	847.967	496.98	728.971	735.971
pinolenic acid	C18H30O2	10.05	279.232	3910.07	1999.46	6122.54	4792.06	5127.09	8308.24	3076.25	4701.08	7394.14	6702.68	5470.68	5116.39
pinolenic acid ethyl ester	C20H34O2	11	307.263	1241.92	3501.97	2238.84	1758.41	1240.86	2774.43	1182.49	1669.32	2326.87	1614.17	1368.12	1325.7
pipericine	C22H41NO	11.44	336.326	9687.35	10039.4	9737.17	8662.61	10381.7	17196.3	40300.6	23514.8	95140.3	15432.8	8341.97	9671.1
pov-pc	C29H56NO9P	7.64	594.377	3010.01	4184.41	1229.14	3165.94	2478.08	3652.48	4366	2178.32	2433.67	3113.64	2843.23	2329.06
pregnan-20-one, 17-(acetyloxy)-3-hydroxy-6-methyl-, (3a,5b,6a)-	C24H38O4	6.85	391.283	1156.87	1448.47	2449.88	1981.84	1727.35	1745.37	3493.93	2359.33	3195.96	3171.58	3660.41	3282.91
pregnanolone sulfate	C21H34O5S	6.4	399.213	949.427	890.999	1569.31	805.852	1095.28	830.91	291.931	900.122	868.618	666.983	605.556	617.165
pro ala asp lys thr	C22H38N6O9	2.18	531.273	5448.47	12020.9	5408.98	4094.14	8548.7	9281.55	9295.15	17835.5	4758.09	11060.7	9710.79	11247.8
pro ala gln gln	C18H30N6O7	1.37	443.22	1019.6	4831.47	1195.29	1427.37	1817.29	1576.55	2599.7	797.35	1297.37	991.899	2233.79	1966.66
pro ala thr leu	C18H32N4O6	2.3	401.238	3323.44	13005.5	3216.7	6781.02	7879.51	7073.81	15793.6	3473.54	2381.54	6542.88	11620	6191.19
pro arg	C11H21N5O3	1.59	272.168	3332.16	5661	4613.89	4413.6	4738.14	5138.77	5667.5	4469.37	5038.21	4279.32	4158.57	4730.5
pro asn arg gln	C20H35N9O7	1.71	514.265	4667.37	13112.5	5927.34	6182.92	8929.1	8298.68	3185.17	13067.4	1987.47	7381.62	6227.02	8786.78
pro asp	C9H14N2O5	0.99	231.098	1178.2	22271.6	1613.63	8381.4	12392.8	11015.6	12680.5	1070.82	4486.23	6870.22	8836.52	8229.69
pro asp ala lys ser	C21H36N6O9	2.46	517.263	14017.3	23783.6	19263.4	16611	17573.6	14941.1	24886.7	18087.4	15279.1	18718.5	22752.6	22258.1
pro asp lys val	C20H35N5O7	1.24	458.26	1812.57	2611.43	2397.52	1829.68	807.752	650.156	2457.81	6833.18	2252.73	2942.37	2569.8	2838.13
pro asp trp val	C25H33N5O7	1.32	516.238	912.81	2832.86	1163.11	1083	1052.83	1567.48	971.943	855.164	1009.14	691.83	1117.33	1082.81
pro glu ile gln	C21H35N5O8	2.5	486.253	7672.84	12939.1	10011.8	7416.29	10015.6	9907.96	10398.8	9038.98	7354.8	6373.46	10266.6	10735.8
pro gly arg ser	C16H29N7O6	2.29	416.228	8363.51	41413.1	4057.06	16283.4	20226.6	18328.6	18852.1	4184.73	6671.27	11116.7	14096.9	12695.9
pro gly arg val	C18H33N7O5	1.38	428.261	3028.36	17949.7	376.47	6400.99	10218.2	7414.49	2664.02	1334.49	6649.66	3297.89	5036.78	6486.19
pro gly gln lys	C18H32N6O6	1.62	429.246	2536.97	14297.8	2148.11	6277.81	9516.95	9228.96	5710.99	2042.08	2566.73	3740.29	6407.64	4845.99
pro gly glu cys leu	C21H35N5O8S	2.25	518.229	2720.82	29892.1	3066.06	10030.7	11500.7	13191.9	21223.3	3263.19	4527.04	10204.9	11935	13867.3
pro gly glu gln	C17H27N5O8	1.27	430.192	1235.52	5025.78	616.417	1702.41	2029.2	1643.45	1945.69	1105.84	1238.59	829.642	1240.86	1137.85
pro gly ile	C13H23N3O4	1.67	286.175	1127.92	5307.37	1431.44	1919.58	4066.36	3560.46	5313.43	1056.22	1376.54	1830.78	2195.25	2751.63
pro gly ile ile	C19H34N4O5	2.88	399.26	2866.82	14711.7	5844.81	7105.08	11319.4	7763.83	21266.9	7734.47	9032.67	9498.7	17761.9	16009
pro gly leu glu	C18H30N4O7	7.48	415.212	882.106	1849.95	1272.1	995.882	921.801	1285.59	722.016	886.098	1090.29	879.92	951.216	876.357
pro gly leu val	C18H32N4O5	2.81	385.244	2253.42	37893.3	7443.16	20255.8	21331.6	20731.6	38175.1	13799.2	4891.81	18930.5	15617.1	19937.6
12(s)-hydroxy-16-heptadecynoic acid	C17H30O3	6.48	283.227	3143.05	1255.56	844.014	2364.49	3416.03	5105.1	6031.68	3592.09	6208.07	3336.2	4594.1	6808.91
pro gly lys gln	C18H32N6O6	1.33	429.246	1100.43	6204.75	857.715	2599.61	3693.16	3151.98	3078.65	1106.37	1481.84	1737.32	2673	2706.9
pro gly lys val	C18H33N5O5	2.14	400.253	3135.25	14066.1	3691.63	7305.38	8858.32	7455.29	23032.5	3850.48	3266.46	8265.14	8392.91	7915.04
pro gly pro ser	C15H24N4O6	1.3	357.177	1366.68	2981.53	1569.09	1939.02	2293.6	2430.18	1424.8	926.928	1906.12	1446.91	1945.47	1754.14
pro gly ser arg	C16H29N7O6	2.61	416.231	4931.73	28406.7	4881.87	5083.65	8045.11	6233.78	12909.3	5246.36	5536.43	5214.48	9224.11	9232.19
pro gly thr gln	C16H27N5O7	1.25	402.199	919.485	3386.08	743.662	1764.7	2637.59	1933.52	4054.41	1364.67	897.224	1964.43	1902.62	2428.97
pro gly thr glu	C16H26N4O8	1.28	403.189	500.35	1901.42	585.709	823.223	858.746	1283.26	1034.68	739.318	487.919	699.67	743.042	1017.38
pro gly tyr trp	C27H31N5O6	2.33	522.243	1904.5	17396	2393.19	5594.83	11662.6	6977.69	8202.57	4309.49	2864.14	6059.03	5494.38	6032.68
pro gly val	C12H21N3O4	1.63	272.161	1951.97	26588.2	2056.57	14365.8	19311.5	16999.2	12345.5	1105.94	2532.9	5985.46	8041.86	7076.78
pro his leu glu	C22H34N6O7	1.68	495.256	710.337	5165.01	3102.6	3575.65	4169.37	4070.18	3126.38	2904.34	4202.38	2937.19	3084.16	3423.89
pro his ser ser	C17H26N6O7	1.62	427.192	2000.09	7571.17	798.409	3452.27	5007.11	3996.29	4476.9	995.462	3113.9	2506.08	3603.36	3471.82
pro his trp trp	C33H36N8O5	1.42	625.295	380.704	9446.29	746.588	3657.91	4282.23	5188.14	7031.45	523.353	1059.67	2314.79	4205.35	2655.67
pro ile	C11H20N2O3	1.88	229.155	6063.75	248259	41035.5	97126.3	108134	113511	326427	8168.89	44568.9	118740	157017	136006
pro ile ala ala	C17H30N4O5	2.16	371.228	2386.42	5956.24	2072.73	4825.48	6040.71	5624.62	9718.89	2757.17	2547.77	2541.94	6876.41	6257.76
pro ile ala arg	C20H37N7O5	1.8	456.293	6029.85	16570.8	5517.52	6306.47	7032.77	8140.93	9980.44	3669.93	8833.9	6984.26	9127.86	10104.7
pro ile asp glu	C20H32N4O9	2.09	473.226	8006.72	34019	2560.17	15141.9	17840.4	18814.1	6122.26	27626.8	20032.2	17538.6	24711	19676.8
pro ile asp ser	C18H30N4O8	1.61	431.216	927.071	28190.7	1097.32	15893.6	18752.6	18665.5	6211.37	2459.88	6238.36	6159.75	5098.74	7152.54
pro ile asp val	C20H34N4O7	2.49	443.25	1505.71	28450.5	1705.72	10649.7	13939.1	14204.8	23584.7	4220.71	8334.74	14400.7	13936	16535.1
pro ile glu asn	C20H33N5O8	1.87	472.242	3192.91	11363.2	2765.95	6832.18	6970.44	6279.2	4895.15	2615.08	2888.98	2695.17	3091.71	3505
pro ile glu glu	C21H34N4O9	2.41	487.24	2639.92	14987.4	2997.77	6773.22	10955.5	8976.92	11809.4	2827.63	2036.74	3722.02	5157.06	4224.87
pro ile glu trp	C27H37N5O7	3.47	544.277	4918.78	25293.6	13785.7	14111	16019.9	17700.7	18380.7	22332.6	6176.21	8489.43	10017.5	18873.8
pro ile gly lys	C19H35N5O5	1.62	414.271	1564.04	8565.36	1376.3	1898.18	4980.77	4050.97	4085.61	1772.06	1367.81	3039.45	3024.74	3001.21
pro ile ile asn	C21H37N5O6	3.18	456.281	3709.18	15312.2	4254.48	6028.4	8875.56	8393.2	7801.05	3651.02	3266.33	5003.05	1752.98	7188.35
pro ile ile glu	C22H38N4O7	3.03	471.28	3052.61	16122.1	3319.19	6557.73	7032.51	4650.25	6915.44	2097.95	6169.35	6842.07	1929.78	8801.55
pro ile ile pro	C22H38N4O5	3.28	439.291	2560.09	16479.3	2486.44	5547.42	7144.46	7031.17	12330.6	6005.55	8439.15	5419.22	8051.8	8695.79
13-epi-12-oxo phytodienoic acid	C18H28O3	7.81	293.211	3418	2505.7	7793.98	2409.47	1581.52	2722.88	2202.11	4146.76	2304.21	1850.46	1860.23	1633.51
pro ile ile val	C22H40N4O5	3.22	441.307	6105.19	24448.1	5025.27	12739.6	16889.1	11285.1	68218.4	6004.53	23216.7	34136.1	39629.5	37710.1
pro ile met cys	C19H34N4O5S2	1.5	463.208	3255.58	8235.21	3342.36	4595.86	7054.88	8041.5	5365.36	2860.67	2190.7	3285.91	4305.52	4247.6
pro ile phe asp	C24H34N4O7	3.5	491.25	10126.8	30196.7	39152.2	24063	33977.6	34225.3	17678.5	9293.47	4594.97	9885.65	9696.45	9122.02
pro ile ser asp	C18H30N4O8	0.92	431.214	3269.46	7366.59	4350.1	4636.72	4884.62	6017.77	3991.99	4896.61	4136.45	3641.69	462.896	3244.85
pro ile trp thr	C26H37N5O6	2.37	516.284	3608.46	19417.3	5001.1	13016.6	15401.7	10611.5	9594.91	4908.92	4411.14	7181.29	6415.87	6876.49
pro ile trp trp	C33H40N6O5	2.23	601.32	3322.47	27175.6	5102.61	8959.32	15579	12459.9	14016.1	6168.2	3704.04	7206.81	8105.16	7944.09
pro ile tyr asn	C24H35N5O7	2.09	506.256	1791.93	18014.8	1460.38	6627.73	8611.73	7016.09	13128.8	1638.87	1556.97	6843.9	6322.12	5845.36
13-ethyl-6a,17-dihydroxy-18,19-dinor-17a-pregna-4,9,11-trien-20-yn-3-one	C21H24O3	7.42	325.175	3852.06	7948.97	2414.27	3366.27	4605.23	3997.01	1230.15	1964.72	2540.61	1442.69	1755.07	2948.85
pro leu	C11H20N2O3	2.01	229.155	25994.5	841977	14594.9	227801	298895	253933	997451	29323.2	139331	348263	455351	499422
pro leu ala glu	C19H32N4O7	2.4	429.235	1799.83	15833.1	2681.42	6084.76	14345	10530.4	56238.3	5890.62	2016.69	24694.2	27134.3	26448
pro leu asn gln	C20H34N6O7	2.36	471.247	5981.26	12765.1	14218.2	9552.32	10214.3	9201.61	4873.7	11330.4	9673.85	5409.29	10197.2	11998.8
pro leu glu gln	C21H35N5O8	2.41	486.258	3414.68	19604.9	5299.87	8572.31	12043.6	10753.7	12235.3	5383.57	3385.25	6313.38	6975.1	8137.08
pro leu glu gly lys	C24H42N6O8	1.73	543.314	2047.42	21688.2	1235.77	11242.7	12951.6	9278.08	20795.5	4608.78	4898.59	11893	15233.6	15963.2
13-keto-9z,11e-octadecadienoic acid	C18H30O3	5.3	295.227	2331.5	3770.53	3009.91	3113.99	2446.82	3121.03	2636.93	2535.05	1709.73	1848.41	2285.77	2191.07
pro leu leu ala	C20H36N4O5	3.3	413.273	4977.21	11514.8	8547.91	9266.94	9542.49	10709.6	16675.2	7233.75	15125	9705.58	14134.7	16908.3
pro leu leu leu	C23H42N4O5	3.88	455.323	7887.69	4942.8	27929.1	10086.2	14352.2	17657.6	6387.24	8308.44	6687.22	3004.53	5713.34	4278.64
pro leu leu val	C22H40N4O5	3.37	441.307	26938.1	261486	16920.5	118880	132077	124465	528652	23473	37808	244325	281097	271388
pro leu met thr	C20H36N4O6S	2.83	461.251	16049.9	37896.1	14973.8	18428.2	26034.6	38019.8	53123	19548.3	6010.7	14991.5	15359.5	26490.1
pro leu phe val	C25H38N4O5	3.78	475.291	2553.76	10602.8	2961.26	3310.68	3592.73	4088.1	7158.79	3765.61	2505.53	4783.46	4692.19	5529.09
pro lys cys ile	C20H37N5O5S	1.29	460.251	2683.95	10134.6	2926.89	1990.62	8389.71	6477.3	7000.78	3231.39	1178.66	4119.64	7522.25	6482.32
pro phe arg asp	C24H35N7O7	2.98	534.257	11049.3	22187.6	966.195	12351.2	12223.3	14612.4	12441.9	10815.2	25109.3	13614.6	18001.7	20993.4
13e-docosenamide	C22H43NO	12.35	338.342	9785.48	9059.7	12528.9	10345.9	7034.64	10810.2	9299.99	9140.69	12757.1	6530.35	8038.15	9168.75
pro phe arg glu	C25H37N7O7	3.45	548.272	4314.33	35521.4	2997.8	15172.9	18929.7	15584.9	6158.83	10597	16276.1	10815.3	22892.1	11345.3
pro phe asn val	C23H33N5O6	2.42	476.25	23718.5	41191.2	25960.4	27342.9	44665.1	36558	21029.2	22260.1	30666.4	20515.7	16643.4	10904
pro phe his gln	C25H33N7O6	2.69	528.261	13522.6	28228.7	13792.6	19331.3	23261.6	23177.1	20675.6	13274	14764.5	13670.7	15455.1	14911.2
pro phe leu asp	C24H34N4O7	3.31	491.25	4034.83	84175.3	3419.96	36276	44107.1	38342.6	23679	14169.5	33793.6	18347.6	22292.9	15279.2
pro phe phe lys	C29H39N5O5	3.28	538.297	5523.08	18310.5	6714.55	9750.88	11593.6	10598.5	13877.6	5831.96	7707.28	7674.84	10242.6	10756.6
pro phe phe thr	C27H34N4O6	1.55	511.251	2984.2	7954.48	5537.14	5733.91	9579.63	7406.99	2652.85	2416.32	5570.79	4633.83	6728.99	4441.21
pro phe trp met	C30H37N5O5S	3.28	580.252	3090.4	23558.2	3193.14	11179.8	13096.1	12097.1	26370.4	7104.21	4118.37	9138.13	19663.4	13935
pro phe tyr	C23H27N3O5	1.45	426.205	1901.95	5627.33	1639.86	3462.07	4169.35	4522.23	3505.7	1753.54	1715.98	2060.95	3334.09	3119.11
pro phe tyr lys	C29H39N5O6	1.56	554.293	3516.03	39668.5	3376.81	14090.5	18386.2	17627.9	13663	2658.28	2268.01	5994.31	10824.9	8045.91
pro pro	C10H16N2O3	1.21	213.123	1307.94	239726	3674.96	57527.7	75967.2	71469.2	58467.3	12325	39814.1	46264.2	57954.9	50298.3
pro pro ala	C13H21N3O4	1.36	284.16	2919.13	16027.8	2533.16	5908.35	9758.88	9800.52	4432.53	4282.24	6289.23	4998.85	8298.28	6354.24
pro pro ala gln	C18H29N5O6	1.27	412.218	1227.01	2480.21	849.775	1660.02	1772.12	1620.47	1563.68	777.785	2444.9	1292.93	1690.44	1521.51
pro pro ala glu	C18H28N4O7	1.41	413.202	8258.97	93596.3	3448.71	30535.7	40064.3	33887.4	46738.8	5897.19	9351.06	19131	24904.9	23094.3
pro pro arg	C16H28N6O4	1.19	369.224	2457.36	37312.2	1561.66	11989.4	15006.7	13103.6	5230.69	1644.63	2080.59	1897.3	2027.16	3224.45
pro pro arg met	C21H37N7O5S	2.53	500.263	11216.9	29927.6	10727.3	15624.5	17283.7	21044	21983.1	14379.3	16670.2	13296.7	15521.4	17656.6
pro pro asp glu	C19H28N4O9	1.31	457.194	1372.1	4233.37	1551.17	2240.33	3278.94	2712.81	3327.34	1157.12	1067.95	1456.71	1544.76	1407.97
pro pro asp val	C19H30N4O7	1.88	427.219	1436.79	105884	5086.65	13901.2	20102.4	17536	28722.3	4749.55	2555.09	12248.1	16438.9	15556.3
pro pro gln	C15H24N4O5	1.32	341.181	1100.92	7016.16	1000.55	3474.8	3215.7	4048.3	1834.18	972.902	1380.5	1186.74	2008.27	2037.97
pro pro gly	C12H19N3O4	1.38	270.145	2509.01	6143.95	2116.52	4738.33	5979.01	3981.22	2458.81	1948.72	2074.7	2157.81	4110.31	2714.94
pro pro gly val	C17H28N4O5	2.01	369.213	3748.99	42791.8	2788.75	20746.6	23004.1	23985.4	13797.2	4030.16	5175.17	5731.4	9374.86	8899.16
pro pro ile	C16H27N3O4	1.95	326.207	5025.74	40050	5395.97	16173.4	20531.5	21047.4	9088.12	5377.61	10625.2	10325.5	12608.7	10798.1
13z-docosenamide	C22H43NO	12.05	338.342	254809	249429	401767	217852	463828	371375	1.17379e+06	811685	1.2373e+06	383126	269444	481571
pro pro ile pro	C21H34N4O5	2.17	423.26	6858.87	9984.02	3181.89	6738.35	8009.23	9488.83	12574	5490.43	5039.85	5909.86	9829.37	10386.8
pro pro leu arg	C22H39N7O5	2.04	482.309	57141.4	478389	117162	320622	353865	315691	77908.3	72753.7	93687.4	76218.1	91819.6	91148.7
pro pro leu val	C21H36N4O5	2.98	425.276	14182.2	126917	1260.61	46023.3	63937.9	75085.8	163530	20497.8	3773.63	49997.5	58662.1	70701.3
pro pro lys glu	C21H35N5O7	2.29	470.261	8035.2	19547	8999.08	9525.58	13095.8	11366.2	7448.14	3768.63	4296.55	3606.44	4627.45	4746.93
pro pro met gln	C20H33N5O6S	2.67	472.23	451590	288789	506647	430656	589704	502289	226684	935757	253842	462834	589247	534313
pro pro phe	C19H25N3O4	2.87	360.192	2516	25749.7	3179.19	10973.7	10936.5	13062	9315.22	4162.73	6231.21	4551.57	5122.69	5421.85
pro pro pro	C15H23N3O4	1.44	310.176	42041.3	203846	37589.8	78406.5	94860.8	101021	57300.9	21382.5	36513.4	34929.6	55788.5	53573.8
pro pro pro gln	C20H31N5O6	1.79	438.236	1966.18	6275.76	1505.57	3268.52	4111.93	3659.69	3393.82	1813.73	3060.93	1651.72	3623.09	2352.38
pro pro pro thr	C19H30N4O6	1.52	411.225	1736.44	4542.94	1309.23	2341.48	3208.83	3627.2	5263.47	1268.34	2925.06	1898.99	3172.96	2941.41
pro pro ser glu thr	C22H35N5O10	3.44	530.243	984.683	61067.6	33154.4	30346.5	51312.1	33348.3	31607.2	21967.6	4938.64	14137.8	12327.8	15016.9
pro pro thr	C14H23N3O5	1.35	314.172	1998.49	6890.27	1606.84	4011.04	5504.73	5245.28	3510.91	1340.69	2260.6	3047.95	2852.11	3484.8
pro pro thr gln	C19H31N5O7	1.54	442.237	7188.66	10858.5	2160.28	7190.71	7244.58	7048.1	4069.13	3468.06	3488.13	2474.94	3049.67	3256.62
pro pro trp	C21H26N4O4	2.97	399.202	5350.23	10126.2	5611.94	7043.77	7474.11	7538.34	6111.16	10498.1	6593.32	4021.92	6225.35	6397.92
pro pro trp ala	C24H31N5O5	2.86	470.241	5847.47	49899	9982.83	19937.7	17206	18435.7	12266.5	3788.13	6410.13	5993.8	11120.9	6527.16
pro pro tyr tyr	C28H34N4O7	1.14	539.259	728.122	2954.19	853.635	1230.66	1131.09	1545.04	621.386	346.414	759.563	673.273	553.519	696.572
pro pro val	C15H25N3O4	1.55	312.191	1914.3	8894.61	1397.5	3416.35	6865.94	4894.87	3524.41	3469.36	3971.74	3209.64	3970.73	5118.66
14(15)-epete	C20H30O3	7.82	319.226	2353.66	3068.6	2565.94	3254.67	3107.57	3675.5	1289.76	2282.46	2799.42	2326.29	2263.95	1869.41
pro ser asp gln	C17H27N5O9	1.17	446.187	829.622	2004.49	1221.5	985.814	937.339	1225.52	648.87	751.189	1362.46	636.084	707.06	686.569
pro ser ile	C14H25N3O5	1.69	316.186	2407.39	14973.8	1619.78	8423.06	12883.6	6746.67	9178.11	1609.61	1698.49	5137.67	5447.8	6497.22
pro ser ile cys	C17H30N4O6S	2.84	419.199	5634.42	16957.4	5101.73	11044.1	11455.8	12105.3	16177.7	7707.58	9578.78	11635.4	13111.9	12754.5
pro ser lys ile	C20H37N5O6	1.49	444.282	1738.62	12802.7	2009.97	3374.23	3589.96	4487.2	2550.51	756.134	1482.25	1725.27	1048.2	1238.01
pro ser tyr glu	C22H30N4O9	2.08	495.215	3040.28	6739.92	3029.54	3860.83	4585	4237.74	4131.65	3450.39	4194.51	2493.41	3384.88	4296.86
pro ser val	C13H23N3O5	1.48	302.171	5740.88	6440.53	5961.27	7851.66	11162.7	9530.54	9463.42	2448.83	4262.86	3205.42	7345.44	7725.76
pro thr	C9H16N2O4	1.12	217.121	1293.6	4209.48	1339.9	1810.88	2676.58	2642.8	5465.88	1640.73	1693.67	2629.53	5062.01	4417.42
14,15-ee-5(z)-e	C20H36O3	7.99	325.273	1605.25	1607.69	2843.22	1867.23	1589.46	2015.47	491.208	1427.2	1249.47	1126.24	684.242	1334.47
pro thr cys his	C18H28N6O6S	2.5	457.183	2949.09	28958.5	3357.14	6756.99	8015.86	4855.95	8939.68	3522.32	2362.14	5376.27	5412.63	4866.04
pro thr leu	C15H27N3O5	1.96	330.202	1797.24	21131.9	1201.45	12393.3	12267	9832.54	9913.43	1684.97	2390.07	5927.42	9576.08	6399.83
pro thr leu val	C20H36N4O6	2.77	429.271	3492.99	23325	3607.84	14033.2	12721	12289.4	32377	6376.82	6555.72	13560.9	20058.9	25328
pro thr thr his	C19H30N6O7	1.44	455.225	5399.03	4561.6	1044.65	3351.78	3295.81	2452.28	3902.29	2471.28	3113.23	2400.54	3219.99	2998.6
pro thr thr lys	C19H35N5O7	1.49	446.268	4962.52	11363.3	5155.55	4002.23	4971.71	7128.44	7778.82	2061.13	2927.34	5054.37	5322.43	5604.85
pro trp ala glu	C24H31N5O7	2.98	502.233	57786.8	112102	26599.6	54138.1	85950.6	65292.3	152437	18499.5	56929.4	76457.2	104422	91954.8
pro trp arg gln	C27H39N9O6	3.26	586.309	3077.97	16532.1	4429.8	5775.07	9889.84	5451.57	8259.8	4577.9	3759.43	7890.36	4055.28	3312.27
pro trp phe ala	C28H33N5O5	4.04	520.255	12122.9	30840.6	9524.31	8892.22	10729.9	11502.5	11081.8	9502.47	15100.7	11395.8	12510.8	12454.7
pro trp phe glu	C30H35N5O7	2.25	578.271	3756.81	8666.56	866.768	5093.44	5640.38	4572.74	11075	5975.33	6416.57	6548.53	7550.98	8126.41
pro trp trp trp	C38H39N7O5	4.69	674.309	13909.3	48495.8	9718.47	24160.4	21037.4	27000	60042.6	9588.46	17373.2	27604	26396.5	35345.3
pro tyr arg met	C25H39N7O6S	2.8	566.276	11708.2	34674.1	7665.81	20025.4	19236.1	20332.1	16753.4	13675.4	16969	16275.8	10041.6	16564.9
pro tyr ser lys	C23H35N5O7	2.21	494.262	6086.49	20692.6	6744.25	12158	14016.4	13351.6	17919.9	5270.23	5452.99	9075.55	16845.9	9955.86
pro tyr trp his	C31H35N7O6	2.39	602.279	4632.77	27597	5604.05	13421.3	19279.7	16701.8	4572.31	12373.3	18463	13562.4	14473.4	16545.3
pro tyr tyr met	C28H36N4O7S	4.32	573.233	42734.1	71833.8	64693.1	51681.4	20897.4	31057.6	66058.4	67533.7	87907.9	59700.8	54617.2	57203.1
15-deoxy-δ-12,14-pgd2	C20H30O4	5.49	335.222	7072.52	14668.8	5392.57	8601.88	8467.59	8299.05	5314.24	3597.09	4807.45	2325.11	4728.15	5062.8
pro val	C10H18N2O3	1.53	215.139	5868.13	79003.2	12224.9	16842	26877.4	23787.5	71916.8	821.811	3182.49	14333.7	33073.3	31629.4
pro val arg asp	C20H35N7O7	7.06	486.268	5854.98	7332.44	6445.17	3824.41	6457.13	7776.07	8000.38	4711.5	8800.92	3316.79	5230.9	5210.96
pro val arg trp	C27H40N8O5	2.67	557.329	3544.78	97357.9	1983.15	41572.9	52323.1	52514.9	120929	19147.3	1936.91	47325.5	66141.3	55070
pro val gly val	C17H30N4O5	2.39	371.228	4701.51	27124.4	6584.96	16416.1	14023.1	15711.3	23981.9	5608.98	3644.79	11398.6	13368.7	14683.2
pro val trp gln	C26H36N6O6	1.26	529.286	1049.55	3204.72	984.562	1411.83	1576.54	1836.66	1450.57	929.306	653.087	1034.89	1001.17	1133.32
prolyl-arginine	C11H21N5O3	1.49	272.166	2722.64	9505.74	2637.34	5190.18	5503.32	3750.91	7663.86	3056.16	1467.98	4450.56	5213.89	5419.37
prolyl-hydroxyproline	C10H16N2O4	0.85	229.12	4118.68	7962.02	2836.46	4055.63	4216.42	3173.88	3819.16	2766.05	2473.84	2677.97	3533.3	3484.96
ps(18:1(9z)/0:0)	C24H46NO9P	9.52	524.298	30348.8	82508.3	83191.6	75864.2	69755.1	70129	42898.1	66097.8	65113.6	68516.3	53523.9	51321.4
ps(18:2(9z,12z)/0:0)	C24H44NO9P	8.47	522.283	27449.3	136414	35108.4	71263.7	72245.2	76015.5	55136.2	19560.5	51937.9	52840.3	49479.1	48184.9
ps(20:1(11z)/0:0)	C26H50NO9P	6.96	552.33	4960.78	1834.34	5448.99	9660.78	8024.41	5280.92	6395.86	3549.2	5962.06	5606.38	7539.33	7703.86
15-deoxy-δ12,14-prostaglandin a2	C20H28O3	6.41	317.211	2098.56	3232.22	2827.19	3031.22	2828.27	3132.99	1896.62	2438.63	2355.6	1921.97	2465.03	2282.75
ps(22:4(7z,10z,13z,16z)/0:0)	C28H48NO9P	9.63	574.314	2300.86	14448.8	5789.39	6922.07	5616.75	7431.85	5719.62	6200.83	8178.23	7517.57	5321.85	7387.27
ps(22:6(4z,7z,10z,13z,16z,19z)/0:0)	C28H44NO9P	8.4	570.282	2735.16	9428.23	5747.69	5295.98	4308.19	6553.35	3267.91	3180.04	3953.21	4355.48	3291.56	4149.74
pseudoionone	C13H20O	10.79	193.158	877.306	1484.17	448.204	873.199	900.106	1129.87	1897.65	700.821	1067.74	721.347	992.088	544.909
pseudojervine	C33H49NO8	1.68	588.347	2423.33	8048.62	2335.72	3986.85	6114.92	4604.42	3260.96	2048.97	1921.82	2394.24	3286.75	3328.35
putative (3-hydroxyheptadecanoyl)lysine	C23H46N2O4	7.59	415.354	1858.12	2216.87	2050.27	3283.9	1827.46	1700.72	2232.2	1518.79	1730.36	2173.01	1232.65	1011.85
pyroglu-ile-arg	C17H30N6O5	1.97	399.235	6474.43	35198.8	4405.73	17930	29786.8	18319.1	17008	3458.6	2016.66	8136.36	8226.25	9541.51
pyroglu-pro	C10H14N2O4	1.2	227.102	960.232	17015	1735.52	5775.36	8035.9	6974.65	8432.99	1318.39	4214.93	5272.25	6597.56	5926.4
pyroglu-trp	C16H17N3O4	3.18	316.13	8986.02	14882.5	13502.6	10756.3	12183.4	13646.7	11990.7	12425.6	4094.81	5907.31	11623.4	8795.74
pyroglu-val	C10H16N2O4	1.3	229.119	2178.98	11336	2624.07	7884.31	11764.9	8748.23	14435.4	1202.02	2005.38	7243.43	6979	8082.12
rac-n,o-didesmethylvenlafaxine	C15H23NO2	7.66	250.179	639.706	1307.1	1137.99	917.004	570.495	1339.72	659.153	888.45	1064.73	822.966	906.395	914.769
rifaximin	C43H51N3O11	6.72	786.36	1981.6	3534.88	2532.56	1862.4	1786.96	2618.96	517.783	2128.74	4254.65	559.928	1085.74	1483.11
ro 40-5966 (methylmibefradil metabolite)	C26H34FN3O	8.29	424.282	84670.5	35061.4	130690	87900.2	69683.3	88049.1	34961.2	101062	51703.2	69839.4	52121.6	50107.5
sandaracopimaric acid	C20H30O2	6.4	303.231	1303.3	1439.15	2210.99	1502.47	1779.85	1482.37	1368.38	1343.15	1260.27	832.137	885.402	856.262
sclareolide	C16H26O2	9.28	251.2	388.509	3060.65	562.077	842.177	876.921	1625.99	793.013	909.213	1592.38	742.709	793.165	949.577
ser ala val glu	C16H28N4O8	1.38	405.198	6727.13	12731	14992	9375.6	10580.3	8983.08	8101.07	8610.4	3877.18	5959.83	7085.2	8416.22
ser asp phe	C16H21N3O7	2.13	368.146	2283.59	6879.83	3441.05	5076.35	5413.31	5466.53	6880.79	4869.57	2884.22	7090.43	5708.14	6668.28
ser glu leu	C14H25N3O7	2.02	348.177	2096.6	11856.3	1958.91	5616.38	6483.07	6242.71	7343.92	5702.37	2699.52	5930.09	5942.72	6120.63
ser glu phe	C17H23N3O7	2.24	382.162	7445.65	11635.2	5755.95	6374.4	4202.83	1683.55	20329.8	3739.53	3350.57	6048.63	11037	9585.45
ser gly leu his thr	C21H35N7O8	1.49	514.259	3369.23	8248.94	4800.26	6738.83	6848.2	5610	1728.86	6659.56	2327.26	4310.63	4936.72	4275.48
ser gly pro glu arg	C21H36N8O9	2.41	545.264	5438.64	15226	2786.15	7696.89	10894.7	12943.6	6932.94	5425.05	7933.3	4182.04	5683.2	3970.28
ser ile phe glu	C23H34N4O8	3.24	495.245	9567.05	28425.1	7925.7	26456.7	17298.8	19846.2	85283.2	5758.23	24933.3	44842.4	53773.5	50590.8
ser leu	C9H18N2O4	1.75	219.134	7204.66	23325.9	9748.37	22068	24691.8	20663.4	51838.8	12363.7	13570.5	29150.6	37572.3	41972.7
ser leu ile	C15H29N3O5	3.06	332.218	19578.1	36153.3	29405.6	28211.6	32899.9	38891.1	33606.5	19512.6	29188.7	25882.2	34092.9	43073.3
ser lys cys pro leu	C23H42N6O7S	5.04	547.284	3445.67	3148.18	4923.59	4130.63	2773.32	4477.68	5300.51	4518.83	3058.58	6148.06	4048.24	4949.34
ser lys phe glu	C23H35N5O8	1.43	510.257	1984.09	4303.34	3044.29	2553.27	2529.85	3642.76	1747.94	1648.9	1813.48	862.615	1708.7	1526.94
15-oxoede	C20H34O3	9.41	323.257	1609.85	3274.34	1721.39	1950.43	1517.02	2942.59	659.386	1014.15	1533.43	649.214	1207.6	1032.16
ser phe	C12H16N2O4	1.98	253.119	14384.5	24063.2	11647.5	21875.6	29273.3	24255.5	48952.4	12946.4	15216.3	27502.6	32411.6	36536.7
ser phe ile asp	C22H32N4O8	2.7	481.229	7385.42	8639.1	7162.61	7754.49	5825.43	6283.94	6193.77	2269.37	5950.29	3894.87	6891.62	4712.34
ser pro pro ser ala	C19H31N5O8	1.43	458.229	1506.13	10019.1	1587.2	4807.42	5134.66	4375.96	4291.28	1363.53	1538.13	2221.16	2104.86	3193.94
ser pro val	C13H23N3O5	1.64	302.171	3201.34	13763.8	18621.2	11963.8	15090.6	10936.9	11138.3	9040.92	10279.5	7788.94	8330.55	6718.8
ser ser gly leu	C14H26N4O7	0.9	363.187	275.034	1221.12	1671.08	856.195	1807.1	1585.42	3316.48	394.133	1165.35	1892.16	2190.82	2100.09
ser ser val ala	C14H26N4O7	1.48	363.186	1685.02	8227.48	1132.33	4373.63	5891.88	4974.89	10375.2	1161.23	4191.84	7912.45	10032.5	9055.68
ser tyr	C12H16N2O5	1.4	269.112	7744.19	8569.23	5923.93	9663.06	13326.5	12848.8	19456.5	8080.74	7404.47	10912.5	15512.3	13473
ser val tyr	C17H25N3O6	1.98	368.182	2972.79	11841	4257.46	6227.74	7142.32	6528.16	8724.31	6782.12	2379.14	6066.85	8750.66	5119.55
serinyl-methionine	C8H16N2O4S	1.29	237.088	1933.48	4175.89	3299.38	2986.34	2967.46	3001.25	2082.01	1318.76	1470.51	1546.5	1876.08	1806.51
sinapoylspermine	C21H36N4O4	7.55	409.28	1957.86	2060.79	1840.85	684.245	1535.3	1784.5	2995.84	1600.31	3158.37	708.601	1409.62	1249.26
sl 11:0;o/12:0;o	C23H47NO6S	9.61	466.328	3239.49	3225.09	9157.64	8544.43	4339.11	5145.91	3288.03	3770.49	3657.99	3621.24	4063.68	4269.35
sl 18:3;o/13:1	C31H55NO5S	4.18	554.391	21395.3	26239.2	49045	36347.6	46389.2	42300.2	20533.3	6691.94	30015.6	30642.4	27472.9	27711.4
sm 15:2;2o/18:5	C38H65N2O6P	10.23	677.455	873.738	2372.08	910.998	380.98	228.215	340.926	2352.51	2828.65	3770.55	1758.49	2210.12	2675.14
sm 36:2;3o	C41H81N2O7P	11.33	745.594	2640.08	4434.16	3157.22	2904.72	3566.55	1695.64	2906.45	3053.72	2664.44	2685.03	2275.78	2772.26
15d-pga1	C20H30O3	5.96	319.227	5297.09	6210.03	5619.83	4738.27	3920.5	5308.38	1853.57	4140.44	3207.59	2933.84	3431.76	3541.99
sm 38:2;3o	C43H85N2O7P	11.47	773.623	2155.73	3354.16	2419.65	2618.03	2688.32	2996.9	2559.67	1895.94	2185.84	1800.59	2099.85	2027.9
sm 38:3;3o	C43H83N2O7P	10.5	771.608	2797.89	6053.88	3697.91	4177.71	4345.49	2381.55	6022.5	5132.71	3657.81	5295.66	4930.03	5874.53
sm 38:4;3o	C43H81N2O7P	11.16	769.59	1486.12	3519.92	761.465	1770.18	2259.95	2845.2	2473.95	1631.93	1698.52	2117.17	2850.09	2818.45
sm 38:5;3o	C43H79N2O7P	11.14	767.577	3542.01	8287.45	929.904	3366.23	1665.4	2683.41	1711.37	4125.29	4081.57	10535.4	2067.62	12079.2
sm 40:5;3o	C45H83N2O7P	11.21	795.603	2915.83	4908.78	4808.59	3337.17	3814.88	2764.32	4362.35	1057.51	1685.51	4081.8	2533.3	2278.74
sm 40:7;3o	C45H79N2O7P	11.43	791.561	2526.88	7086.53	4141.08	1611.88	4564.35	4563.97	6091.35	4036.92	1727.64	3629.72	4417.15	4875.34
sm 42:7;3o	C47H83N2O7P	12.83	819.595	525.672	1829.94	917.689	1222.64	665.713	1282.41	1413.68	1238.11	665.717	593.6	1153.79	1265.3
sm 42:8;3o	C47H81N2O7P	11.49	817.579	1346.97	2126.94	2010.41	1557.38	1371.62	2357.2	758.181	1321.34	1564.72	759.201	1026.84	862.246
sm 42:9;3o	C47H79N2O7P	10.56	815.565	2495.1	3645.98	3011.05	898.454	1895.76	3508.14	2755.15	2435.48	4073.13	708.076	2218.37	2711.61
sm d28:1	C33H67N2O6P	10.71	619.481	431.889	1666.62	501.854	776.117	577.277	602.934	353.85	483.21	475.717	269.536	656.56	651.44
sm d32:1	C37H75N2O6P	10.64	675.543	1083.12	2201.22	1981.31	1206.8	1274.2	1520.73	1358.36	1551.42	1002.31	826.695	898.972	446.515
sm d33:4	C38H71N2O6P	10.52	683.5	1380.3	2196.17	1637.53	1067.93	1167.69	1793.37	1179.23	983.97	1290.59	877.926	795.141	755.273
sm d34:2	C39H77N2O6P	10.89	701.559	2825.54	2029.38	3250.3	4914.43	5078.59	5136.05	4599.57	4759.51	2699.35	3771.32	3716.09	1281.45
16,16-dimethyl-pga2	C22H34O4	7.1	363.252	492.48	2179.16	1327.37	892.298	932.283	1517.24	1751.84	904.729	1657.03	924.806	1372.46	1389.97
sm(d18:1/16:0)	C39H79N2O6P	10.69	703.571	1157.69	1833.17	1473.37	1480.22	1459.4	1808.32	1498.58	958.615	1407.61	1046.98	1464.66	1565.68
solidagenone	C20H28O3	6.04	317.21	1051.53	3648.11	4645.36	3068.77	3268.33	3485.23	2183.63	3281.48	2203.9	2861.26	3304.06	3207.66
sorbitan monopalmitate	C22H42O6	9.55	403.306	1024.08	320.701	941.802	5189.12	6679.34	5412.12	7844.35	2185.47	3111.66	4776.59	6342.78	6289.83
spb 22:1;2o	C22H45NO2	8.68	356.353	2698.56	3058.17	2671.67	2025.17	1742.26	2632.2	2279.18	2003.25	3145.45	1282.04	1184.42	1416.52
16-dehydroepicalcitriol	C27H42O3	10.31	415.32	7313.33	2525.69	2704.24	1689.89	1751.3	3250.61	645.885	1487.65	1915.05	656.373	519.807	1048.03
sphingosylphosphoryl choline	C23H49N2O5P	6.41	465.346	1452.05	1669.02	1025.4	1536.54	1163.09	1696.34	1676.32	1210.94	1498.99	1320.55	1219.43	1223.6
spisulosine	C18H39NO	6.87	286.31	686.269	2137.32	996.447	393.539	374.152	2063.65	2307.92	777.384	1137	542.812	1389.02	1450.08
16-phenoxy tetranor pgf2α	C22H30O6	1.99	391.206	1060.85	37150.8	1585.73	6515.63	8232.27	4442.41	6421.66	1188.36	1764.87	3021.43	3759.32	3049.23
stearoyl-l-carnitine	C25H49NO4	8.84	428.373	100647	562652	81599.5	179693	120468	258858	256090	118221	182874	140936	89540.2	108182
stearoylethanolamide	C20H41NO2	10.96	328.319	3130.49	26113.1	2990.26	4621.4	4870.24	9745.75	14393.5	3562.79	13748.2	3583.88	3002.91	3344.53
stigmastan-3,5-diene	C29H48	12.88	397.383	1300.56	1430.68	1448.66	1545.18	1404.94	1240.49	965.143	1174.26	1420.06	1343.39	1493.13	1442.21
succinoadenosine	C14H17N5O8	1.67	384.115	8477.99	79866.2	8929.23	36919.1	49523.6	42734.6	30277.8	8751.13	6918.54	16546.1	19094	19663.7
tetradecylamine	C14H31N	6.41	214.253	19303.8	63695.1	11643.2	6677.24	10320.8	16311	43203.8	27532	31973.2	9683.98	13264.7	15664.3
17:1(4)(16me)	C18H34O2	1.06	283.263	1388.91	3639.22	1662.98	2322.41	2730.49	2880.79	2774.5	1072.64	1722.83	1841.87	2565.54	2340.64
thr arg gln arg	C21H41N11O7	6.63	560.334	2194.19	2254.64	4335.85	2382.49	2933.51	2801.7	2289.33	1238.82	2661.97	1414.23	1489.55	1533.16
thr arg pro leu	C21H39N7O6	8.03	486.298	783.521	1956.71	601.282	1114.92	828.546	1302.44	646.123	730.435	1232.12	730.71	460.642	745.997
thr asp trp trp	C30H34N6O8	1.32	607.24	1101.72	1034.49	1500.51	1268.15	1292.95	737.208	3211.05	723.712	1692.73	1560.43	1722.63	1831.72
thr glu arg	C15H28N6O7	1	405.208	1806.59	3801.16	1538.99	2527.24	3404.23	2929.71	2913.93	1107.72	2483.18	1809.16	2235.33	1815.52
thr gly ile phe thr	C25H39N5O8	2.25	538.287	4239.92	10611.2	7158.06	7223.39	5336.34	9911.05	8932.54	5178.21	4545.63	4571.21	3312.35	4150.93
thr ile	C10H20N2O4	1.83	233.15	8251.88	33226.5	8944.93	16214.3	16612.8	18028.7	45755.7	7833.61	6112.93	19467.3	26366.1	24954.1
thr ile ala	C13H25N3O5	1.76	304.188	1693.31	2704.63	2148.07	1815.5	1903.49	2242.01	2540.08	1367.62	1501.6	1417.84	1786.95	1793.64
thr ile gly tyr	C21H32N4O7	2.25	453.234	4311.21	8452.75	4712.42	3049.79	4599.07	4170.63	7684.25	15917.4	4958.66	8020.88	11758.3	13962.7
19(20)-epdpe	C22H32O3	8.97	345.242	1676.32	2751.28	2786.98	2123.71	2184.75	2689.44	763.612	1825.65	1950.78	1639.89	1735.64	1766.68
thr leu	C10H20N2O4	1.56	233.151	2562.66	14022.1	2406.91	7629.26	9687.28	8542.88	13903.4	1493.29	3071.59	6746.49	8370.14	8475.15
thr leu leu	C16H31N3O5	3.03	346.234	4853.83	15897.1	6173.3	10328.5	11491.5	11328.3	5863.38	3741.62	7166.46	12992.1	6703.08	9226.04
thr phe	C13H18N2O4	2.09	267.134	4298.39	24163.4	6979.41	13810.2	11966.9	13215.7	59840.4	15804.4	8418.64	31500.7	41515.8	37898.9
thr thr leu val	C19H36N4O7	7.35	433.273	2132.24	9060.32	2898.72	5647.15	3736.12	8454.91	2752.46	6832.29	1470.41	7622.2	11232.1	844.386
thr trp lys ala	C24H36N6O6	8.51	505.278	1064.19	4164.56	1835.01	1269.61	1425.9	1864.16	447.44	1133.56	1151.73	905.446	667.593	571.786
thr trp phe	C24H28N4O5	3.12	453.211	3647.58	11202	4136.3	6321.38	7332.27	6225.56	9838.04	8438.89	4103.35	6279.04	7093.37	7160.18
thr tyr	C13H18N2O5	1.47	283.129	3157.68	13843.9	2896.54	7456.96	9094.83	8143.32	16340.7	4257.01	4272.27	7830.16	10975.8	10199.4
tiotropium	C19H21NO4S2	1.54	392.097	1114.01	10602.1	4744.58	3930.11	6872.43	5559.05	7597.74	13477.4	3927.1	8789.89	9226.68	11234.3
19(r)-hydroxy-pge1	C20H34O6	5.07	353.232	13845.6	31574.9	22106.4	28606.7	28134	25297.5	3072.89	5165.03	7117.88	2990.99	3137.17	7042.57
trans-ekode-(e)-ib	C18H30O4	10.22	311.225	874.729	1920.42	1293.39	1023.73	876.292	1515.7	668.577	926.256	1244.97	852.917	954.832	854.896
trans-tephrostachin	C22H22O5	1.95	367.151	21126.5	299410	12009.9	42907.3	71399	52214.5	23108.1	19944	13117	12339.9	19303.5	15775.2
trp asn ala ala	C21H28N6O6	2.45	461.214	35795.4	27551.3	18464.3	28489.9	33259.7	33252.7	33426.1	10451	7182.17	14494	22787.5	27040.1
trp asn ser gln	C23H31N7O8	4.37	534.235	15077.6	33048.5	14449.8	20607.5	21581	15634.9	68554.9	4699.14	20766.2	31484.3	43290.1	37759.4
trp asn val asn	C24H33N7O7	2.55	532.252	110632	61466	39993.2	66179.7	86136.9	71636.3	44812.8	19938.2	35688.5	35986.3	39995.7	42863.2
trp asp	C15H17N3O5	1.87	320.125	4206.9	25609.9	6472.03	9703.43	11054.8	12941.5	15039.6	3575.97	7305.57	7299.09	8398.66	10153.2
trp asp gly gln	C22H28N6O8	2.28	505.206	6565.09	10260.2	6026.18	8245.93	5899.97	8978.16	2278.85	3760.93	1706.88	3933.79	4556.41	4719.94
trp asp pro asn	C24H30N6O8	2.85	531.22	58714.6	39695.3	18993.4	37501.7	44512.7	47484.6	12081.6	18549.6	9948.02	7386.08	8128.29	7539.15
1h-indazole-1-pentanoic acid, 3-[(tricyclo[3.3.1.1(3,7)]dec-1-ylamino)carbonyl]-	C23H29N3O3	5.15	396.221	9796.76	3910.08	7576.32	3023.24	1453.7	1848.72	2952.94	4701.55	5209.95	837.102	1363.62	1136.84
trp glu	C16H19N3O5	1.97	334.14	5488.76	47141.5	23576.8	29323.8	37758.8	34623	22097.4	8938.85	6336.82	19617.3	18430.9	18304.5
trp leu	C17H23N3O3	3.13	318.181	7513.49	19862	22090.2	15132.5	13884.8	14225.1	72192.9	6098.64	4963.81	20159.1	23497.1	28447.3
trp leu trp cys	C31H38N6O5S	2.47	607.269	5244.54	9861.56	7881.23	6290.86	7555	5991.49	5921.25	6661.3	3660.68	5677.94	5623.76	5671.1
trp lys	C17H24N4O3	1.4	333.189	7433.35	26399.8	34625	15916.2	28852.1	19862.5	5154.74	1438.58	1847.24	2281.71	3379.59	4760.16
trp met gly leu	C24H35N5O5S	3.13	506.244	20839.6	20237.6	15445	19002.8	23176.4	31439.6	26874.8	2464.59	22346.7	18208.7	15778.7	17817.5
trp phe	C20H21N3O3	3.51	352.165	19443.3	115288	51990.8	86093	70515.4	83494.4	234704	13849.8	27185	96495.5	91125.9	98377.5
trp phe ala gln	C28H34N6O6	3.67	551.261	12481.6	35415.6	3737.35	17135.3	15287.4	17422.6	49694	3777.12	19393.6	28232.4	29706	30507.6
1α,25-dihydroxy-26,27-dimethyl-20,21,22,22,23,23-hexadehydrovitamin d3 / 1α,25-dihydroxy-26,27-dimethyl-20,21,22,22,23,23-hexadehydrocholecalciferol	C29H42O3	10.41	439.32	1768.46	4850.01	1719.95	2517.89	683.937	4245.65	2296.19	1875.52	926.36	1723.79	2316.78	2339.95
trp pro	C16H19N3O3	2.78	302.15	22506.6	544619	40923.6	165167	210738	197366	342515	18578.6	66506.7	154034	169899	187651
trp pro arg trp	C33H41N9O5	3.24	644.341	3470.53	22081.5	6147.33	15610.9	14830.4	13149.3	13398.7	5620.19	6037.9	7971.66	9843.62	9696.84
trp pro glu	C21H26N4O6	2.69	431.192	5113.57	8247.85	11306.7	5884.37	6049.7	7257.33	5439.58	14011.3	6108.88	9188.98	3608.56	4241.88
trp pro trp	C27H29N5O4	4.02	488.229	65338.2	81192	60039.6	92479.6	97982.1	89470	101675	19905.3	31023.7	58035	45806	56104.8
trp ser	C14H17N3O4	1.76	292.129	813.849	8703.34	1160.21	3716.35	3239.39	3297.48	9198.59	2138.01	1484.55	6679.97	6505.79	5365.6
trp ser phe arg	C29H38N8O6	2.36	595.3	3799.83	11784.5	3437.22	6239.11	7350.92	6294.84	9256.16	3299.98	3643.24	5265.62	6084.08	6487.92
trp thr	C15H19N3O4	1.83	306.145	2640.96	6396.77	2199.29	5882.4	5717.31	5470.64	16831.6	1656.48	2468.22	7335.1	7737.82	10730.4
trp trp gly gln	C29H33N7O6	3.89	576.249	4602.56	23667.8	5114.16	10191.7	12415.7	10273.4	13593.2	3989.81	5483.96	6261.53	7573.89	8282.74
trp tyr tyr phe	C38H39N5O7	4.02	678.29	32240.3	16990.6	9489.29	19066.6	28672.4	28029.9	30729.7	4371.25	13253.8	17623.6	21571.9	21108.9
trp tyr tyr val	C34H39N5O7	2.51	630.301	36334.5	86871.8	78140.7	53846.2	71732.2	66100.8	53624.1	62122.7	46901.5	36303	52341.7	58067.7
trp val	C16H21N3O3	2.64	304.165	6283.79	15611.9	6227.82	7869.18	7154.19	9701.59	25561.6	6219.19	4784.7	13010.3	12895.8	13359.7
trp val ser ala	C22H31N5O6	2.64	462.235	6219.04	29537.4	6074.46	12676	14663.3	13800.9	28500.3	1451.89	3953.83	12106.8	18403.9	15469.8
tyr gln cys	C17H24N4O6S	2.08	413.142	11457.3	10478.1	18855.1	15868.1	20137.1	22101.1	6947.04	12013.7	10744.3	11329.5	8827.78	12164.1
tyr gln met asp	C23H33N5O9S	1.97	556.207	2301.71	8857.59	3078.34	4473.58	5501.11	5182.02	8641.39	3835.22	2294.91	5151.36	5650	5782.15
tyr glu	C14H18N2O6	1.25	311.124	3378.78	11129.6	4400.46	8483.72	12277.8	9416.13	8765.9	2833.97	4372.36	5042.43	8558.35	8557.33
tyr glu lys gln	C25H38N6O9	2.01	567.275	4767.69	7792.88	2287.06	6821.81	9737.13	7637.48	5700.38	1243.27	3522.1	4925.03	5991.24	6135.6
tyr gly ala	C14H19N3O5	1.17	310.141	851.546	1075.58	1862.25	1349.09	1498.88	1471.21	2017.9	1935.24	851.546	1138.44	2310.33	1901.79
1α-hydroxy-25,26,27-trinorvitamin d3 24-carboxylic acid	C24H36O4	5.63	389.269	4363.71	11937.8	14747.9	9027.19	10581.4	10200.6	6521.83	62737.3	8746.23	28414.6	33451	29541.2
tyr ile	C15H22N2O4	2.39	295.165	10907.4	25798	7216.16	24829.2	27901.1	37849.1	102099	28459.7	21783.4	51375.8	54599.5	66498
tyr ile asn glu	C24H35N5O9	1.27	538.26	1163.21	6594.48	1997.57	2132.6	3668.98	2640.22	2432.25	475.651	518.019	984.629	1275.88	1341.62
tyr leu val	C20H31N3O5	2.94	394.234	6178.16	11372.4	8367.58	7256.13	8589.99	8497.83	10635.9	9094.97	5074.04	6334.17	9313.4	6463.79
tyr met	C14H20N2O4S	1.91	313.122	2569.46	11076.1	1219.8	2817.72	3119.21	4972.04	20891.4	2817.41	4211.62	12083.7	12032.8	9744.87
tyr met met gln	C24H37N5O7S2	1.23	572.219	591.636	1623.67	802.4	1527.17	1687.65	1144.33	788.558	392.282	602.248	781.385	789.807	874.041
tyr phe	C18H20N2O4	2.65	329.15	13855.2	28544	25847	33911.2	40964.4	22879	62164.1	35181.9	10513.5	50044.6	41898.9	45998.5
tyr phe thr lys	C28H39N5O7	1.61	558.287	2212.31	6929.77	1186.87	5111.7	5674.54	3866.89	4787.5	1507.51	2132.63	2126.68	3223.92	3239.23
2,2'-(tetradecylimino)diethanol	C18H39NO2	6.95	302.305	2.64042e+06	3.00529e+06	1.52757e+06	1.28103e+06	1.52535e+06	3.11785e+06	3.93753e+06	2.37806e+06	4.55998e+06	1.96242e+06	2.67181e+06	3.06082e+06
tyr pro met met	C24H36N4O6S2	1.58	541.225	2478.65	10205	3428.48	4410.78	5125.59	4743.1	6036.89	3940.33	858.877	4329.95	3685.8	3908.07
tyr pro phe ala	C26H32N4O6	5.63	497.249	1462.51	1237.27	1552.37	1176.65	1916.07	648.423	2619.01	6118.03	2157.04	1830.01	3256.78	2450.3
tyr pro val arg	C25H39N7O6	1.55	534.304	1526.87	3632.73	1606.67	2862.48	3205.82	3023.58	2115.74	825.515	1725.67	915.22	2315.76	1436.78
tyr ser ala gln	C20H29N5O8	1.72	468.21	1417.14	5322.29	2587.31	4073.65	4356.98	3038.11	9156.19	3804.61	1536.61	6063.98	5823.11	7190.06
tyr ser lys glu ala	C26H40N6O10	2.69	597.299	11985.7	15093.6	6876.81	7859.36	8896.93	9313.27	6401.92	1267.91	4841.45	3564.88	5361.4	5157.96
tyr ser met	C17H25N3O6S	1.3	400.147	751.672	3650.35	1980.52	1320.35	2723.34	1957.89	852.026	539.158	561.348	1032.8	920.888	974.05
tyr tyr	C18H20N2O5	1.9	345.144	2876.11	8828.36	5951.58	5665.94	3268.17	5537.3	9031.4	6875.87	3386.82	8651.51	8226.56	7371.55
tyr tyr gly his	C26H30N6O7	1.59	539.222	1296.1	3485.25	1616.56	2244.67	2642.72	2949.86	3112.57	607.177	1850.63	1984.62	2523.07	2488.44
tyr tyr ile his	C30H38N6O7	1.31	595.284	892.77	1854.95	1148.92	1063.43	1048.41	931.87	1001.48	869.451	1416.24	660.404	1065.43	1152.12
tyr val	C14H20N2O4	1.74	281.15	4214.48	18511	7998.84	12359.7	16687.9	14905.6	29063.1	13189.5	7813.12	15972.8	23751.2	18591.8
unknown (carbon number 11); plasma id-1166	C11H21NO6	1.37	264.144	7933.39	23008.8	5342.38	15107.1	18246.2	22133.3	9300.68	6567.17	5071.34	5256.31	8153.06	9394.66
unknown (carbon number 21); plasma id-1886	C21H43NO2	8.41	342.336	29907.6	23031.9	40164.6	5371.59	7802.63	20721.6	8549.42	2867.46	57669.2	3527.39	7877.84	9391.55
unknown (carbon number 24); plasma id-2651	C24H48NO7P	7.78	494.324	168054	206684	683512	308467	293391	394645	132973	275948	266104	235446	205522	225596
unoprostone	C22H38O5	5.53	383.276	4051.91	6534.87	5439.13	4402.23	5446.62	4854.87	4770.34	9650.89	4641.92	4836.68	6665.42	5912.09
2,3-dihydrobenzofuran	C8H8O	1.6	121.066	3409.69	8773.98	4020.74	4754.64	5427.23	6557.23	3879.84	3562.47	3573.22	3552.45	3490.81	3829.55
val ala ile glu	C19H34N4O7	2.15	431.249	3341.74	17963.1	4400.59	7200.75	8711.09	6613.94	15665.9	5148.97	3524.44	8416.16	8222.27	5655.68
val ala ile ser	C17H32N4O6	2.21	389.238	5019.75	77861.9	16755	32389.4	34621.3	43581.3	47247.7	12385.2	7581.9	17923.7	24019.3	23649.3
val ala phe asp	C21H30N4O7	3.26	451.22	32027.4	83808	10721	40448.9	55823.2	51176.7	72891.2	20701.4	64831	54849.9	60663.6	64414.4
val ala val lys	C19H37N5O5	1.75	416.287	2621.81	33826.5	1345.16	10661.6	14574	10183.3	8638.73	1275.97	3241.82	3254.75	5586.42	5619.63
val ala val tyr	C22H34N4O6	2.92	451.256	4302.23	16209.6	6128.48	16758.3	14937.7	12475.3	13005.2	6437.84	4311.35	7970.25	8758.16	9211.15
2,4,5,7alpha-tetrahydro-1,4,4,7a-tetramethyl-1h-inden-2-ol	C13H20O	10.56	193.157	1178.87	1597.64	1498.81	1406.09	1397.93	1365.33	1837.08	1378.58	1783.08	1447.86	1238.99	1515.11
val arg	C11H23N5O3	0.9	274.187	1077.55	2878.59	1074.48	2628.9	3600.02	2254.36	3380.01	860.592	1574.88	1901.32	3112.93	2529.64
val asn ser phe	C21H31N5O7	2.04	466.228	3462.37	9871.92	2556.1	6311.65	8920.81	6292.75	12030.7	1644.62	2121.22	5750.45	8204.35	11920.1
val asn tyr	C18H26N4O6	1.98	395.191	2620.24	8157.52	1190.16	3894.98	5247.26	4902.17	7450.84	1736.96	3114.94	4008.7	5090.04	4928.24
val asn val asn	C18H32N6O7	1.59	445.238	2346.42	11859.9	1632.84	5842.55	6094.35	7188.92	3954.31	1425	1597.76	2475.78	3521.28	3384.59
val asn val phe	C23H35N5O6	3.21	478.266	24242.5	15868	7691.66	11002.5	9600.27	6632.45	12226.4	7065.67	5663.94	6716.3	7653.94	7414.61
val asp ala pro	C17H28N4O7	2.25	401.203	8659.9	45104.2	8573.27	21810.7	22664.4	29181.4	32761.1	6144.33	6093.67	15034.7	18985.6	19134.3
val asp pro val asn	C23H38N6O9	1.81	543.271	1225.07	10171.2	775.224	3301.4	4989.9	4656.89	6782.06	957.25	1267.41	2640.39	3918.63	3394.12
(4e,7e,10z,13e,16e,19e)-docosa-4,7,10,13,16,19-hexaenoic acid	C22H32O2	10.22	329.248	27438.7	33445.9	31833.9	23777.8	28617.9	45584.6	17614.9	30131.8	35467.5	22212.3	25702.3	28696.8
val asp tyr lys	C24H37N5O8	2.72	524.272	5330.05	14110.4	3378.59	6892.18	7749.17	6615.47	24381.2	3487.79	3434.44	12469	14983.2	12327.3
val asp val tyr	C23H34N4O8	2.49	495.245	7568.86	15732.5	5785.81	3037.12	6375.53	5864.43	29787.4	43217	14354.4	25075.8	29381.6	34617.4
val cys ser ser	C14H26N4O7S	1.69	395.166	1700.36	24976.2	1912.42	5467.65	5366.11	3212.28	11895.3	1328.19	972.291	3471.76	3227.66	5652.14
val gln ile	C16H30N4O5	2.65	359.229	17088.5	34853.6	12250.7	27959.4	24853.2	34958.5	54973.8	13782.1	36887	35189	48445.9	42288.5
val glu his asp	C20H30N6O9	1.44	499.215	2456.87	9112.98	3342.12	4517.92	4347.8	5115.29	2877.87	1374.96	1222.65	1599.2	1455.86	1614.11
val glu ile ser	C19H34N4O8	2.74	447.245	6088.96	15434.3	7547.03	7784.45	14600.8	11232.1	19626.5	9396.87	10240.1	10259.9	11475.9	18293.2
val glu pro ser asp	C22H35N5O11	2.98	546.239	3067.1	16710.2	55854.9	25144.6	34254.1	43930.5	13320.4	6423.72	4601.38	3925.69	7903.8	7959.91
val glu tyr his gln	C30H42N8O10	2.59	675.311	5588.51	13652.2	2563.16	7399.03	8785.49	8768.55	11820.6	5556.21	7076.14	7654.8	8744.04	8867.92
val gly asn val	C16H29N5O6	2.16	388.219	6812.84	31145.8	7691.58	5500.17	6931	7157.9	78293.5	6331.4	17714	38990.1	44217.3	51933.4
val gly asp ile val	C22H39N5O8	2.42	502.287	9022.74	13064.6	6796.29	7339.6	8482.01	6754.61	18406.8	12265.9	5995.83	13778.1	16332.2	15512.3
2,4-dihydroxy-5-methoxy-1'',6'',8''-trimethyldispiro[bis(oxolane)-3,2':5',7''-[3]oxatricyclo[6.3.1.0鈦�,鹿虏]dodecane]-2''-one	C21H32O7	12.83	397.226	1884.1	1722.92	2957.94	2328.82	2362.4	2809.41	2831.33	2622.8	3378.7	2230.06	2599.35	2762.94
val gly ile ser asp	C20H35N5O9	1.82	490.252	1525.23	7629.49	1524.41	3873.14	5335.21	4463.88	10194.6	1425.85	1763.57	3276.14	3284.23	4168.7
val gly lys leu	C19H37N5O5	1.93	416.287	2021.64	15694.4	2045.85	9200.73	8143.89	4345.2	6776.11	1705.22	2177.43	4787.88	6058.76	6513.59
val gly trp gln	C23H32N6O6	1.31	489.242	1713.15	4889.58	1253.08	1247.03	1058.36	856.577	7379.28	1332.79	3949.94	4206.21	4704.62	4088.16
val gly val asn	C16H29N5O6	2	388.219	1877.45	21007.3	6456.81	11442.6	12736.8	12403	27535.8	8696.65	7914.4	11694.6	13240.9	14376.5
val his his lys	C23H37N9O5	2.3	520.3	2798.14	8973.79	4837.04	5911.9	6626.03	6009.02	11029	7384.41	2901.19	4650.92	7906.8	7845.19
val ile ala ala	C17H32N4O5	2.67	373.244	7382.82	21338.6	8590.15	12192.9	13738.7	14041.1	22014.5	10870	10375.9	16843.5	19136.6	17029.7
val ile asp ala	C18H32N4O7	2.29	417.235	2555.65	17887.8	2118.34	8503.82	12016	11871.5	11137.2	1927.57	2712.04	5636.3	7555.33	6628.25
val ile asp val	C20H36N4O7	2.87	445.266	4189.75	17482.7	5050.55	13184.8	17135.9	19286.3	56988.9	2097.68	5099.62	23862.8	30970.3	35998.6
val ile gln	C16H30N4O5	2.2	359.228	1697.21	17658	3184.94	6756.8	11014.9	6760.5	35982.9	8698.18	2272.57	18064.3	20093.3	19600.9
val ile leu asp	C21H38N4O7	3.09	459.281	3320.19	9735.16	4516.96	4776.37	3747.14	5627.31	15703.6	6482.34	4374.43	9760.04	7575.63	12281.9
val ile ser asn	C18H33N5O7	2.28	432.245	4456.02	29640.4	2343.16	14668.5	18705.1	16714.7	36017.4	2659.36	4094.13	14462	17402.8	22385.2
val ile tyr glu	C25H38N4O8	2.71	523.274	22084	13494	7203.79	7471.91	5748.79	6188.89	30417.7	12596.6	11340.9	16779.5	23238.3	20545.1
val leu	C11H22N2O3	2.19	231.17	11167.4	44412.6	11133.8	12083.8	28907.7	22216.9	53024.6	32117.8	13150.7	35915	53480.8	53026.7
val leu asn	C15H28N4O5	1.64	345.213	1474.28	3511.56	1692.79	2391.93	2340.08	1962.71	3350.24	1514.59	1228.89	1873.41	2408.26	2292.07
val leu gln glu	C21H37N5O8	2.55	488.271	10291	59650.5	9654.07	21328.2	18323.8	17630.5	21987.2	9568.48	11936.5	7935.56	12052	11552.4
val leu ser pro ala	C22H39N5O7	2.54	486.292	6397.57	15305.3	6692.4	6219.97	9289.56	9727.09	9984.22	7090.81	9913.87	6772.27	5325.81	6196.79
val lys gly ile	C19H37N5O5	1.34	416.286	1817.11	3680.24	2959.36	2104.82	2410.44	3476.16	2718.11	5397.61	2621.42	1752.87	2816.62	3671.36
val met trp trp	C32H40N6O5S	2.6	621.294	4331.9	12516.4	4190.65	8238.76	8713.61	7592.61	21884.2	5006.87	4848.8	7319.12	6905.37	14335.7
2,4-undecadiene-8,10-diynoic acid 2,3-dehydropiperidide	C16H17NO	1.55	240.138	4004.55	9397.95	2320.28	3093.08	5792.9	4710.17	7512.06	1702.07	2358.59	5417.65	6580.43	6601.44
val phe	C14H20N2O3	2.48	265.154	20743.2	42246.5	20654.6	34018.6	43667.6	34145.8	86982.9	23665.8	16579.7	40620.9	61650.8	40809.6
val phe lys asp	C24H37N5O7	1.8	508.277	2317.9	7713.38	2287.28	4108.81	5568.99	4786.51	4578.41	1732.91	2163.8	3109.1	4122.84	3731
val phe tyr gln	C28H37N5O7	1.45	556.275	1675.02	3470.36	2950.85	2115.54	2272.2	2566.42	1778.5	1254.19	590.539	1225.1	965.67	1202.87
val pro trp gln	C26H36N6O6	1.56	529.271	2638.46	7380.5	3695.17	4173.57	4999.35	4999.34	1015.43	2756.56	2318.54	3182.47	3491.59	3546.5
val thr glu his	C20H32N6O8	1.95	485.236	1990.57	3902.8	2546.11	2669.35	3177.79	3111.9	3689.02	3310.25	1958.73	2970.45	3435.71	3539.91
val thr pro gly gly	C18H31N5O7	2.35	430.231	5137.76	24509.5	2590.52	8878.94	10481.8	12224	13688.6	6660.13	11178.9	10071.2	12662.3	11609.3
val thr pro tyr met	C28H43N5O8S	1.49	610.284	1743.96	6077.96	2509.24	4823.67	4695.42	7416.36	3618.94	1336.22	2700.71	1974.09	2470.11	2122.97
val tyr arg glu	C25H39N7O8	2.93	566.284	5555.7	13101.4	5294.94	7320.48	8529.72	9040.69	16098	4942.54	6132.49	6547.88	9773.23	13147.3
val val	C10H20N2O3	1.53	217.155	1935.81	12774.6	1890.52	6539.3	13287	9060.99	18967.6	1670.06	1558.3	4192.76	11007.9	12541
2,6-di-tert-butylbenzoquinone	C14H20O2	10.41	221.154	1873.73	3004.96	3059.02	2316.45	2015.55	4635.97	2327.67	2103.27	4356.48	2016.57	2330.73	2552.08
val val glu cys	C18H32N4O7S	1.62	449.205	5285.85	12436.6	6909.46	8384.31	8855.31	8099.41	7796.52	7362.44	4890.78	6334.85	6495.15	4215.62
val val his ala glu	C24H39N7O8	1.93	554.293	4217.33	7093.95	5831.89	5974.55	6498.42	6224.3	13981.4	7664.14	5291.1	6072.74	11799.5	8271.39
val val val gly	C17H32N4O5	9.54	373.251	1221.74	2363.65	1416.84	796.219	518.441	902.247	1910.52	1016.63	934.256	1023.31	1134.82	1223.33
xestoaminol c	C14H31NO	6.08	230.248	974086	917095	470451	448947	442544	889014	1.23615e+06	915448	1.02645e+06	700513	748767	960148
xi-2-hydroxy-1,3,5-bisabolatrien-9-one	C15H22O2	8.16	235.169	3160.95	3798.4	4494.54	2979.91	3971.43	4749.52	7815.36	2971.74	6144.83	3718.47	5379.89	6870.31
ω-3 arachidonic acid ethyl ester	C22H36O2	11.03	333.279	7758.09	22831.7	11319	9950.5	11041.6	18831.3	10783.6	12353	23527.2	9687.41	11142.6	13392.1
2,8-dihydroxyquinoline-beta-d-glucuronide	C15H15NO8	2.4	338.087	4656.11	39553.2	1863.06	16802.1	21209	7377.12	73504.5	110598	10661.1	30132.7	42736.3	56319.7
2-((3ar,4s,7r,7as)-1,3-dioxohexahydro-1h-4,7-methanoisoindol-2(3h)-yl)propanoic acid	C12H15NO4	1.62	238.107	1620.69	22065.6	1614.7	9189.91	14440.4	11161.1	4021.27	3273.34	2646.23	3860.5	5199.59	4365.75
2-(3-phenylpropyl)pyridine	C14H15N	3.25	198.127	4696.9	27753.3	5372.31	13369.3	16532.3	15193.1	12167.2	7617.22	29342.2	8567.74	9168.86	7777.19
2-(4-ethyl-2-morpholin-4-yl-6-oxopyrimidin-1-yl)-n-(4-propan-2-ylphenyl)acetamide	C21H28N4O3	1.5	385.217	1673.58	3485.29	1382.73	3880.87	2457.81	3441.39	2839.61	2360.13	1965.77	2386.97	3008.03	3071.38
2-(4-fluorophenyl)-5-[[5-(piperidin-1-ylmethyl)-1,2,4-oxadiazol-3-yl]methyl]pyrazolo[1,5-a]pyrazin-4-one	C21H21FN6O2	1.48	409.182	2307.24	28110.3	2835.67	5153.46	6310.15	6968.78	5783.03	2556.88	2566.82	2992.57	2844.09	2850.65
2-(4-methylpiperazin-1-yl)-7-[(4-propan-2-ylphenyl)methyl]-5,6,8,9-tetrahydro-1h-pyrimido[4,5-d]azepin-4-one	C23H33N5O	7.05	396.268	1155.95	3966.04	785.033	1546.92	1941.28	3460.59	1742.97	995.756	1557.34	389.958	1355.83	1505.92
2-(5-ethyl-3-methyl-1,2-oxazol-4-yl)-n-(2-methoxy-5-methylphenyl)pyrrolidine-1-carboxamide	C19H25N3O3	2.17	344.196	10933.7	26385	11894	12097.2	16032.5	18022.9	36596.8	12979.7	18553.6	19757.8	22084.1	23287.1
2-[(2-methoxyphenoxy)methyl]-1-[(2-methoxyphenyl)methyl]benzimidazole	C23H22N2O3	2.94	375.166	6714.93	12747.9	10552.3	8478.95	9732.24	9819.18	12144.2	10834	5085.6	8052.96	10230.5	10043.2
2-[(4-ethoxyphenyl)methylene]-3,4-dihydro-1(2h)-naphthalenone	C19H18O2	1.74	279.135	15949	167777	7249.86	53450.1	84631.3	59702.9	195844	16175.4	26558.6	68737.2	107095	91806.8
2-[4-(1,3-benzodioxol-5-ylmethyl)piperazin-1-yl]-n-(2-nitrophenyl)-2-oxoacetamide	C20H20N4O6	0.99	413.154	677.508	897.748	873.057	1082.43	821.701	996.51	2319.92	336.779	1539.7	1675.99	1371.81	1562.42
(4e,d14:1) sphingosine	C14H29NO2	5.24	244.227	14321	27288.7	9537.24	6786.18	11286.8	18869.9	26208.7	12764.8	16965	10037.8	15251.3	18287.4
2-amino-1-phenylethan-1-one	C8H9NO	5.49	136.076	4387.06	5357.27	4345.68	5317.01	5466.37	5519.99	9260.42	4110.17	4982.09	7735.3	8065.78	7790.14
2-arachidonoyl-1-palmitoyl-sn-glycero-3-phosphoethanolamine	C41H74NO8P	12.85	740.526	354.853	999.344	1435.72	1613.14	1501.89	1764.95	970.572	1843.32	1222.81	1565.97	1406.89	1321.59
2-benzylaniline	C13H13N	3.15	184.111	4661.46	16053.6	7510.93	8281.76	10260.6	9999.92	10953.5	3605.94	11166.5	7004.44	8585.12	10336.5
2-docosahexaenoyl-1-stearoyl-sn-glycero-3-phosphoserine	C46H78NO10P	10.56	836.539	1579.13	2050.2	2664.01	1546.23	1573.36	2026.61	1222.06	1144.41	1264.01	636.379	932.036	969.958
(5-heptyl-6-methyloctahydroindolizin-8-yl)methanol	C17H33NO	6.79	268.263	679.752	5118.4	1774.25	1617.5	1310.32	3139.33	1868.29	1231.18	2784.81	1169.31	1150.23	1072.75
(2'r,4r,5'r,6ar,6bs,8as,8br,9s,11as,12ar,12bs)-5',6a,8a,9-tetramethyl-1,3,3',4,4',5,5',6,6a,6b,6',7,8,8a,8b,9,11a,12,12a,12b-icosahydrospiro[naphtho[2',1':4,5]indeno[2,1-b]furan-10,2'-pyran]-4-ol	C27H42O3	10.55	437.302	3013.48	3094.76	1944.51	741.795	1667.75	6270.79	2944.55	1575.16	3701.77	1334.94	1366.3	2090.61
(5ar,10ar)-octahydrodipyrrolo[1,2-a:1',2'-d]pyrazine-5,10-dione	C10H14N2O2	1.91	195.113	5685.2	10568.7	2403.3	6824.3	13859.8	11181.5	7602.48	4362.21	7764.52	5569.29	6573.21	7097.31
(5e,9e)-farnesylacetone	C18H30O	10.56	245.226	4507.51	5341.46	5083.95	3065.42	4350.03	4871.99	4285.65	3524	4883.88	3096.13	4733.33	3971.68
2-indolecarboxylic acid	C9H7NO2	2.79	162.055	4635.47	26508.3	3245.3	9574.87	11974.3	11339.6	10084.8	19078	5333.7	5120.14	7618.57	8050.51
2-methoxyestradiol-17β 3-sulfate	C19H26O6S	1.41	383.151	2419.81	4314.41	5524.82	6296.55	3797.25	4976.89	2619.03	1132.93	1761.79	1958.66	2643.04	3083.78
2-methylbutyroylcarnitine	C12H23NO4	2.4	246.17	134861	533168	358074	304052	460778	361839	79075.9	115897	82855.4	81327.7	118111	107532
2-methylquinolin-8-ol	C10H9NO	2.04	160.076	7426	40861.4	10255.9	22817.2	27427.1	23612.9	8789.97	14106.3	14381.5	13796.2	17126.9	13752.2
(7r,8r,e)-8-methyl-6-(2-methylpropylidene)octahydroindolizine-7,8-diol	C13H23NO2	5.13	226.18	34166.5	56202.9	40643.1	39113.8	44431.1	48200.1	47263.1	43902	48936.8	32874.2	40384.9	41599.9
2-o-methyl paf c-16	C25H54NO6P	9.25	496.376	92532.6	691669	330812	379449	291399	447653	256679	423641	379917	331861	206240	216469
2-o-methyl paf c-18	C27H58NO6P	10.57	524.408	4932.6	16898.3	14895.3	14026	8591.61	10466.8	7166.45	15497.3	14103.1	12558.6	3888	3541.7
2-o-methylcytosine	C5H7N3O	1.23	126.066	723.417	6753.94	2338.2	1352.3	2220.74	2382.53	4687.78	2877.64	2911.56	4895.92	5184.48	4551.75
2-octenedioic acid	C8H12O4	6.34	173.081	3034.88	5408.92	3114.49	3736.42	3959.81	4961.19	3260.35	2637.25	3464.14	3168.38	2604.75	2844.34
(9z,12z)-15-hydroxy-16-methoxyoctadeca-9,12-dienoic acid	C19H34O4	8.08	309.242	2130.69	4212.45	18987.3	6687.65	7084.04	6865.78	1630.56	1563.03	1594.35	1830.22	2003.46	1807.71
2-oleoyl-1-palmitoyl-sn-glycero-3-phosphocholine	C42H82NO8P	11.67	760.579	1422.78	2251.58	4072.34	7083.06	8820.04	8309.96	2709.25	3071.22	4550.86	6828.15	7733.76	5858.28
2-oleoyl-1-stearoyl-sn-glycero-3-phosphoserine	C42H80NO10P	11.22	790.569	3723.88	9328.11	5662.93	13434.3	4028.96	6172.05	6669.25	2422.65	12304.3	5689.57	4708.68	4642.58
2-phenylethyl octanoate	C16H24O2	7.3	249.184	1963.97	5248.67	1846	2644.65	2258.28	2326.58	3025.27	1073.57	3112.34	1619.62	2031.73	1603.21
2-propenal, 3-(1,3-benzodioxol-5-yl)-	C10H8O3	8.81	177.055	2548.7	4703.41	3114.94	3072.51	3418.24	3906.3	2865.77	3482.92	2595.44	3029.26	3212.41	3118.59
2-thiocytidine	C9H13N3O4S	1.2	260.071	1117.03	2089.93	1655.43	1041.12	1558.69	939.06	1688.46	1053.25	1267.5	1642.94	1585.76	1544.03
2-{[4-(dipentylamino)-2-hydroxyphenyl]carbonyl}benzoic acid	C24H31NO4	9.97	398.233	2470.18	2544.79	3332.19	2163.33	2136.12	2642.71	1323.96	2579.63	3658.36	1878.2	931.91	914.783
20-ethyl-pge2	C22H36O5	5.31	381.261	3770.58	6315.78	3414.29	4532.6	4831.54	5948.15	4897.4	3690.79	6778.81	2959.19	4529.69	5074.25
20β-dihydroethylprednisolone	C22H32O5	5.35	377.23	55764.9	54438.6	27257.5	53549.7	55013.9	55239.2	16648.5	23657.9	35184.2	26688.3	28719.2	30423.6
2alpha-hydroxyalantolactone	C15H20O3	6.01	249.147	2803.87	9002.05	3093.5	5105.23	5826.7	5133.29	8056.15	3680.39	3242.28	5472.76	6340.06	6225.82
2s-amino-4e-octadecene-1,3s-diol	C18H37NO2	7.3	282.279	44420.4	75985.3	48172.3	68863.4	33977.7	70611.5	88771.5	73701.1	135073	74846	42981.7	46596.3
3 hydroxycoumarin	C9H6O3	8.84	163.039	8794.6	13710.6	8837.4	9889.4	11168.5	11401.7	20240	11831.2	9156.56	13026.1	14894.9	14735.5
3',4'-dihydroxy-.beta.-naphthoflavone	C19H12O4	1.29	305.086	966.416	1781.34	2395.25	1970.46	1922.68	2248.85	1976.63	1607.17	2116.02	1242.63	2192.6	3162.64
3,4,5-trimethoxycinnamic acid	C12H14O5	12.79	239.089	6302.54	9729.35	7098.83	6564.18	7410.39	4895.4	7873.85	5429	5745.91	6271.42	6521.2	5396.03
3,5,9-trioxa-4-phosphatetracosan-1-aminium, 7-(acetyloxy)-24-carboxy-4-hydroxy-n,n,n-trimethyl-, inner salt, 4-oxide, (r)-	C26H52NO9P	6.53	554.344	1592.32	2838.96	4754.78	3321.69	3616.98	3242.08	1137.8	447.461	1997.45	1449.21	2109.32	1928.19
3,6,9,12-tetraoxatetracosan-1-ol	C20H42O5	9.49	363.308	2229.23	1318.68	926.083	727.182	609.101	1789.51	1596.3	728.228	1868.74	464.077	1570.4	1360.12
3-(4-bromophenyl)-5-(1-chloro-2-methylpropan-2-yl)-1,2,4-oxadiazole	C12H12BrClN2O	12.89	314.986	1540.64	1158.77	1023.33	1371.41	1410.84	1228.37	1245.3	1678.9	1213.32	1290.41	1226.49	1372.28
3-(5,7-dimethoxy-4-oxo-4h-chromen-2-yl)propanoic acid	C14H14O6	5.88	279.092	1051.08	1201.55	1465.32	749.866	659.111	761.457	702.802	710.296	588.492	696.427	708.237	823.888
3-(carboxymethyl)-1-.beta.-d-glucopyranosyl-1h-indole	C16H19NO7	0.8	338.119	1525.83	9460.55	1696.89	4229.44	4705.07	3527.19	1680.04	2058.02	1628.31	1521.88	1202.58	2794.69
3-(octyloxy)propan-1-amine	C11H25NO	4.82	188.2	22118.9	22815.4	13271.1	9699.35	10693.9	14073.8	5431.91	21213.7	15641.7	10359.2	12043.9	14124.6
3-[(3-ethyl-1,2,4-oxadiazol-5-yl)methoxy]-n-(2-phenylethyl)piperidine-1-carboxamide	C19H26N4O3	1.85	359.206	2582.39	38265.8	3797.27	17898.8	26184.7	16621.3	14287.5	3508.2	14870.7	7815.89	11701.1	14241
3-[(4-fluoroanilino)carbonyl]-1,2,2-trimethylcyclopentanecarboxylic acid	C16H20FNO3	1.32	294.155	28080.9	419223	17119.4	88170.3	111342	94591.6	45862	38296.2	23223.4	20884.4	27325.8	30310.7
3-[5-(2-methylpropyl)-3,6-dioxopiperazin-2-yl]propanoic acid	C11H18N2O4	1.89	243.134	8500.93	89797.2	15385.7	49111.7	58630.7	52436.7	69132	13477.9	12546.4	34254.5	38776.7	41334.3
3-amino-2-naphthoic acid	C11H9NO2	2	188.071	8909.47	114902	9992.39	56047.1	86907.3	74633.7	48537.4	8853.3	8821.83	26927.9	37736.4	38678.3
3-cyclopropyl-5-(2-pyrrolidin-3-yloxyphenyl)-1,2,4-oxadiazole	C15H17N3O2	1.53	272.135	4345.07	13344.2	3397.72	5481.95	9082	8195.63	6334.35	2520.26	2098.22	3231.15	4578.06	4929.32
3-dodecyloxypropylamine	C15H33NO	6.22	244.263	111310	133634	25780.3	33787.8	40649.9	85918.3	160620	76516.3	99314.9	35562	49475.7	57717.3
3-hydroxy-2,3-dihydro-1h-pyrrolo[2,1-b]quinazolin-9-one	C11H10N2O2	1.41	203.081	2754.73	24705	5141.17	11619.6	15810.4	14034.4	5660.01	5072.62	2256.15	2441.58	4361.99	5139.58
(±)-hexanoylcarnitine	C13H25NO4	3.28	260.186	30874.8	196072	38889.5	85014.6	100353	90357	51491.6	49539.1	16681.7	46515.6	48059.5	44270.5
3-hydroxy-2-((9z,12z)-octadeca-9,12-dienoyloxy)propyl 2-(trimethylazaniumyl)ethyl phosphate	C26H50NO7P	8.13	520.34	658348	1.27395e+06	1.57951e+06	1.10064e+06	1.04964e+06	1.4978e+06	904104	1.32664e+06	1.40328e+06	1.20945e+06	1.14782e+06	1.19856e+06
3-hydroxybutyrylcarnitine	C11H21NO5	1.18	248.149	14480.4	68597.3	83797.5	55523.3	64370.1	59437.2	10468.4	39396.3	9161.12	17262.2	21498.4	19347.2
3-hydroxyhexadecanoylcarnitine	C23H45NO5	7.31	416.338	1254.49	3335.17	1508.56	1462.44	1360.66	1942.81	1702.12	2315.53	1875.99	1444.86	2609.03	1975.62
3-hydroxyoleylcarnitine	C25H47NO5	7.57	442.352	912.428	1971.47	549.878	1303.46	1072.39	1493.57	714.074	766.741	735.531	574.547	812.736	544.496
3-hydroxyvaleric acid	C5H10O3	2.08	119.072	132520	128699	119650	152896	207937	186504	185463	107986	144284	182166	281996	256245
3-ketosphingosine	C18H35NO2	9.01	298.272	412.502	4193.1	2313.6	2004.96	2779.75	2943.58	1090.35	362.441	955.838	1078.8	587.947	1051.95
3-methoxy-4-pyrrolidinoaniline	C11H16N2O	1.47	193.131	6762.46	12586.6	9149.94	11045.9	12194.1	12520.7	7104.16	5670.89	6300.09	6070.93	7211.59	7773.66
3-methoxy-5-pentyl-2-prenylphenol	C17H26O2	7.42	263.2	20284	47561.2	11803.1	27059.1	24879.8	31944.7	6499.65	13211.4	18493.6	13053.9	13853	11890
(2-dodecenyl)succinic anhydride	C16H26O3	6.65	267.195	1127.99	1938.98	1595.3	1522.92	1033.74	1855.92	1181.56	1209.3	1790.99	1378.96	1606.84	1601.67
(±)-myristoylcarnitine	C21H41NO4	7.37	372.311	23154.4	132291	7612.36	42101.4	41027.1	51093.4	31059.2	28992.7	17472.7	29851.7	26800.5	25888.5
3-methyl-1-phenyl-1-butanone	C11H14O	1.59	163.112	1724.94	10005.2	1811.92	4337.19	5834.53	4902.01	6186.61	1633.29	1678.4	2568.2	5175.63	2599.38
3-methyl-5-(1,2,4a,5-tetramethyl-7-oxo-1,2,3,4,4a,7,8,8a-octahydronaphthalen-1-yl)pentanoic acid	C20H32O3	6.01	321.24	3711.63	5955.86	4572.13	4617.43	4659.5	5218.26	6468.49	5350.24	4699.24	4840.86	2014.24	7437.46
3-pyridin-4-yl-5-(2-pyrrolidin-3-yloxyphenyl)-1,2,4-oxadiazole	C17H16N4O2	0.85	309.129	1858.95	3393.24	1968.47	2017.36	1922.51	1669.24	1398.37	1496.08	934.853	1190.13	774.683	750.915
3.beta.-hydroxy-5-cholenoic acid	C24H38O3	7.48	357.279	1597	3013.88	2738.47	2954.19	2376.13	3039.02	3735.41	2611.75	4870.59	3888.3	3729.13	4494.64
3α-hydroxy-5β-chola-7,9(11)-dien-24-oic acid	C24H36O3	6.2	373.274	65964.7	153825	183182	149175	166835	175937	67001.6	64581.9	157212	111796	110211	118328
3α-hydroxy-5β-chola-8(14),11-dien-24-oic acid	C24H36O3	6.12	373.274	2347.2	4347.77	2442.06	624.059	3238.94	3986.24	4523.91	2869.38	4341.47	3222.84	3648.92	3884.3
(±)-octanoylcarnitine	C15H29NO4	4.55	288.217	13713.2	74264.7	16627.9	35683.4	39071.4	36263.7	18065.6	27236.5	8366.04	15980.1	19657.5	18830.4
4'-aminoacetophenone	C8H9NO	9.69	136.076	4258.84	6605.88	4360.46	4939.74	4296.7	5787.04	5189.31	4806.76	4252.87	4275.36	2842.22	3496.73
4,11-dichloro-5,12-dihydroquino[2,3-b]acridine-7,14-dione	C20H10Cl2N2O2	0.86	381.02	1262.22	1635.11	1570.13	868.223	1000.41	995.437	488.066	598.279	884.061	763.847	680.894	697.392
4,5-dehydrodocosahexaenoic acid	C22H30O2	8.22	327.233	1506.79	2480.54	2146.83	1591.29	1671.68	2720.08	1782.25	2054.96	2828.76	1212.78	1838.94	2187.38
4-(3-(((2r,4s,5s,6r)-4,5-dihydroxy-6-methyltetrahydro-2h-pyran-2-yl)oxy)-10-((e)-((4-fluorophenethyl)imino)methyl)-5,14-dihydroxy-13-methylhexadecahydro-1h-cyclopenta[a]phenanthren-17-yl)furan-2(5h)-one	C37H50FNO8	2.6	656.348	32516.7	21538.4	38912.7	41849.2	80122.3	64170.1	50196.1	29039.7	27187.9	43923.5	59689	64322.7
4-(4-acetylpiperazine-1-carbonyl)benzoic acid	C14H16N2O4	1.92	277.12	3841.72	34247.5	7001.13	21661.6	21474.3	17953.4	30008.8	5660.52	3472.76	14319.3	16216.1	22287.4
4-(butylamino)benzoic acid	C11H15NO2	1.8	194.118	3947.88	29982.7	8662.64	11450.1	16799.2	10835.2	3868.1	6962	3354.41	6130.77	6164.97	6867.02
4-carboxyphenylglycine	C9H9NO4	1.66	196.061	3389.27	2531.18	2080.48	5147.59	4093.17	5737.53	2986.58	3074.92	1524.22	2782.93	2992.79	3637.31
4-dodecylmorpholine	C16H33NO	6.36	256.264	27061.6	35301.5	18124	18965.7	16408.4	28948.7	39802.1	26680.1	31394.7	19440.2	23311.4	25689
(±)-propionylcarnitine	C10H19NO4	1.38	218.139	461258	1.03163e+06	777027	790625	946135	890115	249386	289944	230362	227063	364555	358448
4-formyl indole	C9H7NO	2.04	146.06	45025.9	319554	45516.8	156183	204084	177810	82176.7	52631.5	57163.1	75561	94619.6	90510.4
4-formylbenzonitrile	C8H5NO	1.96	132.044	2672.56	8750.12	4827.75	4569.34	5237.07	5476.21	5753.14	8751.52	2193.51	4585.26	5536.57	4493.17
(±)18-hete	C20H32O3	9.18	321.242	3552.17	4108.38	5401.92	3587.11	3211.6	4702.52	2358.68	3082.91	3015.24	2194.64	1332.24	1907.93
(±)8-gingerol	C19H30O4	6.91	323.221	677.386	1265.86	3103.77	845.481	1036.59	1012.58	494.281	838.477	1202.68	743.113	1149.65	836.777
4-methylphthalic anhydride	C9H6O3	8.77	163.039	45058	52778.5	57536.8	53529	48464.7	51305.3	43264.8	50739.2	48028.9	51667.1	50277.6	43951.2
.alpha.-hexylcinnamaldehyde	C15H20O	7.26	217.159	1009.3	1561.9	1420.54	1042.87	1297.3	1297.43	1015.09	980.076	1204.78	793.647	382.988	353.153
(22e)-(24s,25s)-25,26-epoxy-1α,24-dihydroxy-22,23-didehydrovitamin d3 / (22e)-(24s,25s)-25,26-epoxy-1α,24-dihydroxy-22,23-didehydrocholecalciferol	C27H40O4	7.94	429.3	1389	4267.03	1029.12	1867.47	2062.36	2597.55	726.983	644.488	1858.75	1612.87	1424.05	1764.76
.alpha.-ionone	C13H20O	5.8	175.148	4981.56	4316.81	5096.77	2313.36	3173.89	4101.69	5232.38	2470.39	10704.3	1645.56	1534.44	2176.76
5(s)-hete lactone	C20H30O2	8.49	303.232	6955.36	7057.64	4982.03	5500.21	4803.52	7128.08	1711.67	6272.17	4373.15	3306.88	3079.82	2967.22
5,8,11-eicosatriynoic acid	C20H28O2	5.35	301.217	7634.34	9329.54	5141.23	6694.33	8711.48	8469.02	2024.1	3093.29	4677.68	3277.3	3479.82	4290.02
.omega.-3 arachidonic acid	C20H32O2	8.84	305.248	6265.76	15886.3	9264.62	7112.84	6570.47	12577.2	4479.17	7058	8494.17	7376.92	9011.16	8951.23
5-(1-cyclopentanecarbonylpiperidin-4-yl)-3-[(2-fluorophenyl)methyl]-3h-[1,2,3]triazolo[4,5-d]pyrimidin-7-ol	C22H25FN6O2	11.94	425.215	3580.91	4940.55	3127.99	3468.27	4154.81	4503.54	4281.94	4052.83	3594.35	4033.77	3526.25	3649.18
5-(1-hydroxypropan-2-yl)isolongifolane	C18H32O	0.45	265.253	1632.3	2149.39	1476.6	1392.48	1256.93	1599.9	1130.76	819.945	766.337	876.77	725.584	817.977
5-(2,5-dioxooxolan-3-yl)-7-methyl-1,3,3a,4,5,7a-hexahydro-2-benzofuran-1,3-dione	C13H12O6	3.7	265.069	16791.1	10484.4	12178	18093.9	33282.1	25208.8	18358.4	11733.9	16894.7	19988	16880.9	20831.7
5-(2-methylpropyl)-4-oxo-n-(3-pyrazol-1-ylpropyl)pyrazolo[1,5-a]quinoxaline-2-carboxamide	C21H24N6O2	10.56	393.199	5087.09	5667.84	7176.73	6855.26	4917.42	5960.18	5777.77	6676.44	6159.08	5883.83	6110.88	6640.28
5-[4-ethyl-3-(4-pyridin-2-ylpiperazin-1-yl)sulfonylphenyl]-3-methyl-1,2-oxazole	C21H24N4O3S	9.23	413.168	856.656	1282.55	1512.54	731.746	776.208	1029.98	581.156	815.138	1052.83	721.847	724.52	883.144
1'h-spiro[cyclopentane-1,2'-quinazolin]-4'(3'h)-one	C12H14N2O	1.37	203.118	1377.31	3684.59	1757.8	2374.75	2709	2900.54	3400.61	1245.71	1386.9	1674.8	1953.05	2123.24
5-androstenetriol	C19H30O3	6.22	307.227	1632.5	3270.2	25312.8	8531.35	10691.3	9210.24	3225.16	3344.75	2889.51	2198.69	3181.74	2422.34
5-cyclohexadecen-1-one	C16H28O	0.41	237.221	720.221	662.022	884.817	720.221	811.158	707.49	557.978	530.163	654.747	575.133	733.732	629.591
5-ethyl-1-(3-ethylphenyl)triazole-4-carboxylic acid	C13H15N3O2	2.54	246.125	9330.54	19459.2	9526.98	8527.91	18228.1	11140.9	24888.1	5257.86	10830.6	21444.6	16511.4	10792.1
5-ethyl-5-(propan-2-yl)imidazolidine-2,4-dione	C8H14N2O2	0.76	171.113	1425.21	6618.92	1452.49	2069.41	5400.46	4218.8	4149.13	1434.86	1703.55	2334.16	3207.52	3346.11
5-methylcytidine	C10H15N3O5	0.76	258.11	4545.18	7014.04	5368.05	6650.63	4398.43	4832.42	8928.83	4345.66	10278.7	14731.9	13848.2	16716
1,2-bis(o-octanoyl)-sn-glycerylphophorylcholine	C24H48NO8P	5.97	510.319	995.434	1186.38	1494.7	1403.9	1127.36	1464.77	1496.47	1058.43	871.079	1748.81	555.664	993.809
5-nitro-n-(2-phenylethyl)-2-furamide	C13H12N2O4	1.38	261.088	1322.38	3970.5	1478.95	2721.97	2706.98	2393.1	2796.5	1109.03	885.666	1317.32	2112.97	2208.12
5-trifluoromethoxytryptamine	C11H11F3N2O	2.08	245.091	2105.46	5387.99	1571.67	2756.24	2797.29	3452.69	5387.18	2028.05	1881.97	3835.47	5374.9	3884.84
5β-cholanic acid-3α, 12α-diol n-(2-sulphoethyl)-amide	C26H45NO6S	6.01	500.304	9214.29	25493.7	25642.3	16788.7	20625	25954.5	7568.47	25398.7	25002.3	16886.8	12084.6	25419.8
5′-deoxy-5′-<wbr>(methylthio)adenosine	C11H15N5O3S	1.96	298.097	108730	80768.7	106044	89147.7	104638	99001	134987	130919	60217.8	110530	132314	119451
6-(3-aminopiperidin-1-yl)-2-ethylpyridazin-3-one	C11H18N4O	1.25	223.156	3188.24	6006.94	3196.17	3776.46	4261.96	4307.21	3269.81	2698.63	1989.94	2998.41	3495.97	3454.61
6-(benzylsulfanyl)-1,2,4-triazine-3,5(2h,4h)-dione	C10H9N3O2S	1.66	236.053	3470.09	3264.77	2344.71	4293.3	4802.72	6840.42	3291.36	5101.02	1838.32	3302.54	3207.63	3916.56
6-methoxy-1-(4-methylphenyl)-4-oxo-n-propan-2-ylpyridazine-3-carboxamide	C16H19N3O3	8.1	302.145	6427.95	13315	6434.24	6159.68	9001.57	8062.82	14451.4	10073.8	10138	10761.7	13369.4	14369.3
6e,8e,14z-hexadecatriene-10,12-diynoic acid	C16H18O2	2.8	243.134	9798.73	19370.8	8335.93	14849	14292.5	13760.1	10089.2	22522.5	5392.24	10779.9	18910.1	13368.9
7,8-dimethoxy-1,3-dihydro-2h-3-benzazepin-2-one	C12H13NO3	3.35	220.097	5132.47	12876.3	6767.05	5662.69	11560.8	9186.46	8229.26	8391.95	3554.98	6171.02	6531.91	6538.2
7,8-epoxydihydrogrindelic acid	C20H32O4	5.66	337.236	1482.45	2548.71	2166.11	1744.94	1485.39	1905.75	1103.97	3253.39	1858.49	1074.19	1653.83	2396.91
7-(butanoylamino)-n,n-dimethyl-2-(2-thiophen-2-ylacetyl)-3,4-dihydro-1h-isoquinoline-3-carboxamide	C22H27N3O3S	9.33	414.183	4944.25	7883.56	2513.26	539.443	4519.64	498.909	6213.49	752.521	9872.44	3644.07	3787.59	602.849
7-dehydro-desmosterol	C27H42O	7.71	383.332	764.097	545.626	1406.81	909.53	1070.31	513.53	775.446	741.881	717.137	661.511	320.952	493.47
7-ketocholesterol	C27H44O2	11.91	401.341	4359.58	6652.26	11021.8	1122.86	8396.49	4966.97	3797.25	4175.77	3365.59	2906.06	3618.77	3782.06
7.alpha.-hydroxy-3-oxo-4-cholestenoic acid	C27H42O4	8.05	431.316	18100.4	148551	30447.8	89187.5	75108.4	84835.1	13179.9	49345.7	60922.1	37130.9	38481.4	36471.1
7alpha,12alpha,24-trihydroxycholest-4-en-3-one	C27H44O4	10.47	433.331	2473.88	1791.91	1775.45	1181.68	1078.21	2351.59	3359.25	1145.23	1517.95	1141.7	1019.42	1541.47
7z,11z,13e-hexadecatrienal	C16H26O	5.33	235.205	1576.54	1327.06	1341.16	778.316	1661.19	1586.83	2004.96	2743.74	2231.54	1567.71	1569.92	1164.96
7α,12α-dihydroxy-3-oxo-5α-cholestan-26-oic acid	C27H44O5	9.25	449.325	2144.75	2102.62	1622.26	674.148	777.863	956.919	1647.87	2721.05	1761.67	939.18	1318.53	1340.93
7α,12α-dihydroxy-3-oxochola-1,4-dien-24-oic acid	C24H34O5	5.9	403.246	4888.79	10548.6	3507.3	7076.91	7489.75	6488.36	1006.19	2532.19	2906.77	2630.7	2366.37	3075.02
8(s)-hetre	C20H34O3	8.74	305.247	3844.38	8721.3	4148.31	4143.49	3667.66	6567.04	2702.61	2876.31	2742.06	2455.62	1958.34	2093.46
8,9-ee-14(z)-e	C20H36O3	5.53	325.274	2804.98	4313.95	3373.05	3206.08	2596.98	3387.37	3898.97	5029.55	2680.18	2105.72	2701.97	4831.46
8-methoxyatractylenolide i	C16H22O3	6.52	263.164	1570.72	3206.69	1326.62	1998.98	1955.43	2567.28	892.949	1763.49	2704.49	1546.65	1367.03	1549.76
8-methyl-2-(trifluoromethyl)-5h,6h,7h,8h-imidazo[1,2-a]pyrazine	C8H10F3N3	7.62	206.09	2612.35	2551.34	3075.28	3146.15	3330.32	3756.72	3185.61	2431.71	1987.07	2909.62	3292.97	3360.94
8-quinolinyl 1-piperidinecarboxylate	C15H16N2O2	1.73	257.126	3736.65	3417.61	2943.04	2096.27	2848.57	3601.76	2997.16	3062.12	1828.69	2552.1	2951.83	2944.88
9(10)-epoxy-12z-octadecenoic acid	C18H32O3	9.74	297.241	2679.02	3272.16	3038.49	3004.86	2670.21	2511.46	3116.07	2611.55	2811.39	2289.83	2515.38	2009.75
9(z),11(e),13(e)-octadecatrienoic acid ethyl ester	C20H34O2	10.8	307.263	25561.2	64459.8	40780.6	39780.7	44374.4	63757.5	32313.5	26735.7	56797	34102	40119.3	36390.9
9,12-octadecadiynoic acid	C18H28O2	8.44	277.216	2993.88	5772.06	8433.89	3844.95	4486.6	5157.76	1472.42	3038.96	2914.96	1970.71	2042.2	1973.37
9-(1-benzylpiperidin-4-yl)-8-ethyl-5,6,7,9-tetrahydroimidazo[1,2-a][1,4]diazepine	C21H30N4	5.96	339.25	2248.59	3033.33	2538.8	2046.86	2109.41	2617.77	5198.02	2339.2	2767.8	1592.11	1657.33	1790.58
9-oxo-11-(3-pentyl-2-oxiranyl)-10e-undecenoic acid	C18H30O4	7.71	293.21	2551.6	2995.34	7303.22	2922.18	1907.79	3240.69	2081.1	3604.26	2703.87	2413.77	2593.19	2637.53
1,2-dilinoleoyl-sn-glycero-3-phosphocholine	C44H80NO8P	10.56	782.569	1430.87	2672.49	8068.56	6444.14	8931.53	6681.23	9874.6	4181.35	10215.8	8663.24	7250.04	9522.18
9-oxootre	C18H28O3	7.44	293.211	2997.48	8011.88	3650.85	4353.92	4941.74	5374.09	3556.18	2641.18	1767.39	2862.02	3418.41	3456.88
9alpha-(3-methyl-2e-pentenoyloxy)-4s-hydroxy-10(14)-oplopen-3-one	C21H32O4	9.41	349.233	1209.92	2879.11	1426.83	1209.45	832.942	2233.75	413.922	1090.36	1990.09	965.26	616.806	1047.04
9h-purine-6-thiol, 9-(tetrahydro-2-furyl)-	C9H10N4OS	5.93	223.064	5872.32	3329.46	3405.74	2094.74	10662.5	9549.8	5846.58	3282.74	8910.03	2700.18	6140.25	6049.67
9s,11r,15s-trihydroxy-20a,20b-dihomo-5z,13e-prostadienoic acid	C22H38O5	6.46	365.266	1216.96	1697.63	1566.46	1355.05	1300.79	1738.65	1100.05	1153.48	1440.8	1001.45	981.72	997.118
9s,15s-dihydroxy-5z,13e-prostadienoic acid	C20H34O4	7.95	361.235	2838.68	4661.49	3876.45	2553.12	3234.69	4163	1090.79	3514.27	3979.93	2058.62	1839.72	2329.25
[4-[(3-pyridin-4-yl-1,2,4-oxadiazol-5-yl)methoxy]piperidin-1-yl]-pyrrolidin-2-ylmethanone	C18H23N5O3	1.28	358.187	903.258	3096.29	1291.04	1691.1	2153.02	2207.64	2119.46	650.747	1042.65	1278.99	2259.96	1865.48
ac1l5ymv	C17H17NO4S	2.11	332.09	16823.4	9902.69	11260.4	8002.13	11716.2	10297.2	13993.6	12681.5	8663.24	8079.53	14397.2	11618.3
ac1l6vad	C18H25ClN2O3	8.21	353.163	691.075	1536.53	1245.39	903.475	1301.34	811.262	411.33	689.003	1014.34	788.468	578.151	667.245
ac1l7zqq	C19H14O2	0.4	275.107	715.867	1041.32	673.24	1872.89	1251.75	1256.21	731.429	343.685	386.685	387.695	361.431	455.087
(24s)-24,25-dihydroxyvitamin d3 / (24s)-24,25-dihydroxycholecalciferol	C27H44O3	8.49	417.337	966.483	20249.7	785.207	2758.18	5512.17	11616.7	1707.75	1817.82	5276.29	1176.24	2891.32	3302.27
acetyl tributyl citrate	C20H34O8	9.51	403.234	1390.39	1341.44	1827.09	2070.9	1655.74	1242.54	1141.69	1482.43	1107.42	1150.5	848.923	1240.58
acetylimbricatolic acid	C22H36O4	7.37	365.267	1313.94	2737.96	1756.49	1930.12	2033.88	3259.93	3298.84	1987.67	3120.06	1727.9	2620.24	2721.71
adenylyl(3'-5')cytidine	C19H25N8O11P	1.33	573.146	28333.2	16471.7	51234.8	39551.5	59369.8	48106.4	17551.2	39453.1	16572.8	28842.1	37019.1	40637
ala ala leu arg ala	C21H40N8O6	1.41	501.312	2041.2	6596.78	5123.3	2943.13	5041.51	3987.66	1142.88	669.786	1349.34	1380.28	1303.35	1511.55
ala ala pro ala ala	C17H29N5O6	1.94	400.22	7312.96	9417.13	15028.6	7060.83	18007.9	12270.7	5754.37	3704.03	2351.35	2782.38	4055.57	5024.08
ala asn met	C12H22N4O5S	3.51	335.139	8632.08	12087.5	9010.33	12329.4	7485.46	9515.45	36882.7	11209.7	13489.4	15438.1	14917.4	22144.6
ala asp asn val lys	C22H39N7O9	1.26	546.279	941.913	3365.16	1914.3	2416.93	2623.69	2880.1	3186.66	1805.49	1992.27	2324.32	3131.99	4117.11
ala gly leu val ser	C19H35N5O7	2.93	446.262	9113.42	58269.8	5924.41	34771.7	44599.1	35614.2	161562	30604.5	5274.49	67657.9	86632.8	78155.8
ala leu gly ile ser	C20H37N5O7	2.76	460.277	3192.97	50924.4	9482.83	14775.5	21298.5	22106.7	23951.3	10933.7	5408.01	9659.97	16970.1	16253.9
ala leu leu ala ser	C21H39N5O7	2.08	474.293	5584.38	20777.5	19425.2	12660.9	15234.3	16914.4	9196.97	2264.35	4692.61	3820.37	6329.91	5246.23
ala ser phe glu	C20H28N4O8	2.17	453.206	2005.68	14859.1	1847.16	6223.65	7447.19	5150.78	8927.24	1787.13	1851.57	4337.34	6364.57	5804.66
ala ser tyr glu	C20H28N4O9	1.33	469.193	1022.38	1881.49	1042.79	1074.27	962.9	973.077	2557.18	956.073	1017.79	791.357	1173.51	1154.7
ala thr leu asp	C17H30N4O8	1.8	419.213	3216.37	12889.4	2051.18	6544.23	6125.24	6925.73	20011.8	1295.48	1952.65	9638.55	8590.42	10244.4
ala trp phe	C23H26N4O4	3.74	423.203	5743.06	22773.1	7274.7	11646.6	13373.5	14667.6	22051.1	3731.93	8518	20878.6	18870.8	21070.3
ala tyr ile asp	C22H32N4O8	2.13	481.227	2694.38	13006.1	2059.49	7215.57	9870.3	7915.76	17348.3	1978.63	2189.27	8322.29	9532.89	9426.93
ala val ala his val	C22H37N7O6	1.66	496.288	1629.23	4340.73	1762.97	1867.66	2973.41	2159.24	8951.96	2493.64	2232.34	4512.47	5864.93	4746.47
ala val ala ile gln	C22H40N6O7	2.37	501.303	3424.27	10586.5	3723.28	5555.02	6080.57	5796.96	16989.5	5660.72	4215.29	7201.5	10436	9388.52
ala val asn asp	C16H27N5O8	1.51	418.193	2847.99	6451.34	2649.89	5320.1	5934.02	3641.19	12236.6	1417.16	3276.97	4512.99	4652.62	5955.25
ala-trp	C14H17N3O3	2.41	276.134	14620.3	24682	23180.1	10977.9	25078.6	10870.1	25687.7	22362.6	8339.19	16291.9	26856.5	24993.2
alhpa-tocopheronolactone	C16H22O4	10.03	279.159	38797.4	36733.7	28818.1	32341.9	43652.9	41672.2	35496.9	40468.2	25435.4	28978.5	26800	22251
all-trans-farnesyl acetate	C17H28O2	5.35	265.217	4114.86	3167.05	2012.19	4254.57	2541.89	3716.84	3368.14	893.53	2063.87	1726.91	2363.39	2301.91
alprenolol	C15H23NO2	5.47	250.178	3555.2	2540.12	3500.1	2340.24	2310.39	2759.27	2001.37	3236.11	2747.96	1512.19	1957.73	1920.99
ambronide	C16H28O	10.34	237.221	1322.11	2419.34	2104.32	2012.24	1825.17	2397.05	781.291	1055.55	1498.52	1560.54	977.048	1346.42
amp-deoxynojirimycin	C22H39NO5	6.15	398.29	1980.9	2810.93	1928.9	1880.82	2153.57	2145.73	1095.92	2113.35	2287.99	2090.78	1836.67	1855.31
anandamide (20:2, n-6)	C22H41NO2	10.32	352.321	2352.98	2534	5510.32	3496.6	3492.49	3974.48	1215.06	4620.07	2739.24	2794.4	3126.85	3176.78
androst-5-en-17-one, 3-[2-(diethylamino)ethoxy]-, (3.beta.)-	C25H41NO2	7.61	388.322	638.318	1866.65	1506.12	1218.56	710.014	1347.41	1247.47	1293.79	1753.24	1020.46	500.332	1411.43
androstane-3,6,17-triol	C19H32O3	8.27	291.231	1904.13	7042.89	2881.15	2384.82	3282.65	2464.07	943.71	1715.36	2963.56	1487.3	1162.69	1531.83
angiotensin ii human	C50H71N13O12	3.25	523.784	16816.6	74902.7	19133.7	34066.5	38219	29970.9	30736.9	18105	17562	13803.4	15859.8	16447.4
angoletin	C18H20O4	8.43	301.141	35012.5	47900.1	31340.2	30851.6	39110.4	34384.6	36388.5	38582.7	36621.5	37247.2	41242.5	41778.2
annosquamosin b	C19H32O3	10.32	309.243	2019.46	3096.7	3237.16	1519.32	1842.24	3003.07	4615.02	1028.92	4325	3871.14	4327.03	4085.85
anofinic acid	C12H12O3	2.61	205.086	148392	140603	158358	232054	231339	263784	142511	158402	133405	176670	133733	150057
1,2-dioleoyl pc	C44H84NO8P	11.81	786.593	1691.25	1836.2	4557.84	4750.31	4039.46	4436.79	6186.21	5496.06	3379.62	8112.91	8385.26	12394.4
aplidiasphingosine	C22H43NO3	5.91	370.33	733.71	1087.41	474.524	455.809	558.321	1261.83	842.841	490.115	1514.19	550.526	674.273	885.714
arachidonoyl paf c-16	C44H82NO7P	12.85	768.59	4104.82	7068.9	1898.39	4256.13	2401.76	5172.8	1080.79	4795.62	4585.37	3421.51	5335.92	3268.4
arachidonoyl thio-pc	C44H82NO6PS	10.52	784.579	769.141	2885.37	1184.4	2089.91	2041.63	2318.01	2105.98	1252.31	1713.84	1587.05	2070.87	2749.67
arachidonoyl-n-methylamide	C21H35NO	5.52	318.28	1711.19	3451.58	991.526	1782.24	1900.71	2228.96	2543.01	3262.95	2959.12	1493.21	1908.98	1996.97
1,2-dipalmitoleoyl-sn-glycero-3-phosphocholine	C40H76NO8P	11.78	730.539	2468.68	5366.84	4249.4	3076.5	3791.1	5054.46	1410.1	4727.81	1753.83	3632.3	2559.83	2790.17
arg ala leu	C15H30N6O4	1.56	359.238	2163.22	8802.82	2445.97	3836.91	5394.74	4771.59	6656.38	2101.16	1812.03	5439.51	6566.28	7258.75
arg asn	C10H20N6O4	1.43	289.163	1819.8	5465.35	3983.91	3884.69	5378.04	5261.94	3645.53	2053.46	1406.03	2560.58	2947.97	2450.88
arg gln	C11H22N6O4	1.48	303.172	1914.5	7512.57	2284.48	5336.9	6505.36	5473.15	9016.23	2005.72	2413.65	5700.19	6546.74	6299.99
arg ile gln	C17H33N7O5	1.63	416.265	1411.02	10574.3	1802.29	3160	3832.2	3667.34	4353.39	1977.23	1713.1	2980.21	2954.68	2597.31
arg ile val	C17H34N6O4	1.92	387.272	3512.65	14204	4118.15	6197.29	8723.23	7672.13	12621.4	2972.16	2301.07	5461.83	7622.85	8758.65
arg leu	C12H25N5O3	1.36	288.203	7724.88	13243.9	14130.1	19896.5	20276.7	16352.3	27614.4	18273	10850.7	18541.2	28194.9	22003.4
arg leu leu	C18H36N6O4	2.42	401.287	6205.82	10602.3	6706.18	8894.42	9998.5	9332.69	36619	2254.6	2072.92	16752.9	14397.3	15908.5
arg lys glu	C17H33N7O6	1.41	432.25	1102	8120.21	1570.49	3589.55	4648.31	3090.83	5488.89	1029.62	1369.59	2147.69	4014.86	3087.81
arg phe	C15H23N5O3	1.56	322.188	12025.5	17162.4	18886	21642	28278.5	27471.2	26226.7	11606.6	12288.7	15900.9	25085.3	23190.6
arg pro ile val	C22H41N7O5	2.97	484.315	11416.4	33344	9635.57	16934.9	24366.7	19204.4	21548.1	7935.4	4198.74	7464.65	11171.5	11294.5
arg pro trp glu	C27H38N8O7	1.53	587.305	1140.5	12632	3042.88	6221.37	11412.4	6832.58	7375.98	1720.62	2450.69	3732.87	5048.86	5073.44
arg pro tyr ser	C23H35N7O7	1.52	522.261	2592.44	10777.1	3284.17	2905.3	4808.81	3462.01	3314.35	2939.03	2806.58	1880.66	4288.1	5156.1
arg thr ile	C16H32N6O5	1.65	389.248	577.199	7148.51	3738.43	3286.04	3794.59	1748.45	4682.04	5869.16	1512.57	6802.39	3963.89	5332.62
arg trp	C17H24N6O3	1.49	361.2	6546.68	9271.98	14199.8	15701.1	17642.7	13711	6255.9	9066.78	3399.66	5100	5987.81	6711.67
arg trp phe	C26H33N7O4	1.83	508.26	2726.99	5036.51	2602.16	3602.51	4379.03	4237.11	4637.83	2530.45	2823.34	3805.45	3779.08	3264.61
arg trp ser arg	C26H41N11O6	1.31	604.331	1289.55	4007.79	1101.69	2317.62	2604.26	2503.27	933.617	1930.99	846.834	1072.6	975.712	988.951
arg tyr	C15H23N5O4	1.18	338.182	1300.44	2272.1	2165.7	1724.62	1536.33	1709.18	2818.47	1730.53	2126.05	2013.19	3021.82	3313.63
arg tyr lys	C21H35N7O5	1.25	466.277	1626.35	8857.85	1036.31	3770.89	5723.32	4429.91	6117.36	1461.86	1750.49	1880.92	3863.49	3001.47
arg val tyr	C20H32N6O5	1.67	437.252	1710.44	5654.78	1860.28	2775.93	4904.75	3763.23	2573.14	1556.13	2447.46	2814.65	2601.67	4478.78
arg-phe-arg	C21H35N9O4	1.3	239.648	495.938	3098.96	1386.64	1925.33	2341.82	1457.07	1957.96	1126.77	7836.81	3341.63	3662.01	3783.01
arg-phe-lys	C21H35N7O4	1.24	225.645	1005	2685.72	3078.81	879.721	1360.27	1462.6	1820.77	554.749	1208.01	1761.54	2248.45	1615.14
asn asp val val	C18H31N5O8	2.06	446.225	3300.09	9895.98	3404.76	6013.23	6079.31	6450.51	11005.7	2953.11	4214.08	6394.03	8784.85	7785.09
asn glu cys leu	C18H31N5O8S	6.33	478.197	3635.95	1186.37	1068.64	1287.15	1514.65	1320.08	1666.13	1171.41	1433.83	436.026	1288.15	1001.78
asn glu val	C14H24N4O7	1.61	361.171	6785.85	17963.4	2611.3	11610.1	11450.8	11308.2	5497.12	7049.45	13999.9	9409.39	15393	11455.3
asn ile	C10H19N3O4	1.77	246.145	2249.86	22213.4	3400.29	14540.6	15457.7	11233.5	55465	7127.71	5546.52	25105.5	37859.3	28056.6
asn ile lys asp	C20H36N6O8	2.72	489.262	5809.47	29798.8	6900.61	11652.9	13557.5	15056.6	13497.4	5907.89	4992.99	9640.34	11859.6	10965.7
asn leu	C10H19N3O4	1.69	246.145	6468.4	18638.3	7964.5	9760.67	11328	11100.2	41085.8	13732.4	6263.06	15584.8	17335.1	19219.5
asn leu leu ser	C19H35N5O7	3.02	446.262	2576.88	10760.4	5948.14	8650.81	8212.85	8733.88	22025.3	8574.91	11437.1	15093.3	17077.8	16274.1
asn lys arg asp	C20H37N9O8	2.06	532.284	3652.57	12919.1	3810.06	7378.26	9244.32	8649.92	13913.7	3903.72	2647.5	7668.49	9266.14	8988.87
1-(1h-indazol-3-yl)-n-(6-methoxypyridin-3-yl)-5-oxopyrrolidine-3-carboxamide	C18H17N5O3	1.32	352.147	748.755	2304.56	1291.65	1528.83	2026.5	1585.39	4817.18	1052.01	1357.84	1568.78	2024.36	2151.45
asn phe	C13H17N3O4	1.99	280.13	10183.6	37915	6101.15	19070	27849.4	22716.6	69646	11292.9	11819.6	32071.7	41859.6	51677.4
asn pro leu	C15H26N4O5	2.34	343.198	3858.31	28247.7	3065.43	13581.4	16885.5	12960	10663.4	13829.8	17291.8	10924.1	13231.2	9648.99
asn trp	C15H18N4O4	2.35	319.139	5063.39	9125.17	8340.86	7318.55	10421.7	9637.36	18020.6	4215.44	2174.98	11571.2	10342	6089.31
asn tyr	C13H17N3O5	1.42	296.124	4668.78	10595.7	7210.61	10799.5	13511.5	11083.4	23633.8	9260.33	7866.02	12617.1	16761.3	15119
asn-ile-arg	C16H31N7O5	1.35	201.628	698.599	7377.28	2217.4	3199.1	3643.59	3472.24	5430.61	2341.59	2680.03	2294	4564.81	4396.49
asn-nap-oh	C22H19N3O7	13.5	438.134	4625.33	7482.41	5570.44	4371.07	5930.5	5687.66	6483.83	5412.71	5088.57	5685.36	5617.27	6146.96
asp asp asp	C12H17N3O10	2.01	364.098	18952.3	40718.6	7202.56	10105.3	14259.3	13515.4	14954.9	17143.3	9853.02	9799.82	9484.52	11343.8
asp asp ile	C14H23N3O8	1.94	362.156	2240.13	12668.6	2113.02	8041.65	9268.23	5941.93	8390.66	1975.47	2289.98	3874.67	6249.76	4292.55
asp asp leu gly lys	C22H38N6O10	1.72	547.271	3418.42	7426.27	1932.49	2595.22	3997.11	4285.9	3572.1	2394.03	1622.35	2569.87	3276.33	3397.06
asp gln val	C14H24N4O7	1.44	361.172	6582.62	10662.3	9643.18	10969.3	15723.7	15968.3	16863.2	2460.56	4701.11	6856.16	10510.3	8157.78
asp glu ile asp	C19H30N4O11	1.79	491.196	2909.01	6915.55	3477.87	2846.79	3822.93	3893.41	5321.55	6978.24	2277.06	2952.95	3018.42	2033.87
asp ile gln leu arg	C27H49N9O9	2.93	644.361	7209.19	13379.6	5262.3	10506.2	7509.89	12541.3	34549.4	11412.4	11477.8	16092.7	23062.7	23768.3
asp ile ile tyr ala	C28H43N5O9	2.95	594.313	14278.3	15002.6	6989.28	5759.86	5067.31	10189.7	22504.8	12450.9	12596	17895.2	19984.2	26720.8
asp ile ser glu	C18H30N4O10	1.84	463.207	731.394	20999.5	1706.04	9652.65	9301.12	9760.07	8959.34	1760.8	1045.66	2643.31	5198.86	5798.43
asp ile thr	C14H25N3O7	1.4	348.177	1436.75	2502.03	2001.26	1958.23	2026.39	2357.74	1668.65	1868.8	2456.83	1579.61	2181.67	1895.04
asp ile tyr asp	C23H32N4O10	2.54	525.22	2503.61	6653.05	3296.21	7590.41	11105.1	4690.83	8612.31	3796.64	2716.25	4038.39	5988.82	7987.39
asp leu	C10H18N2O5	1.88	247.129	16526.3	71573	18557.8	48636.6	57184.9	60905.7	142887	12111.4	14357	68902.7	80147.4	73885.8
asp leu glu	C15H25N3O8	1.36	376.172	1381.92	4033.26	1692	2259.99	2649.21	2782.95	2393.76	948.365	1263.95	1797.06	1615.3	1094.14
asp lys tyr	C19H28N4O7	1.28	425.204	4214.36	9065.27	4825.7	3927.14	6088.04	6307.53	5676.59	4157.95	3485.89	3074	4308.22	4944.27
asp phe leu	C19H27N3O6	3.36	394.196	4809.99	15357.2	5613.81	8592.75	8565.36	9648.94	17161.4	5561.37	4071.04	13299.4	11420.5	10092.6
asp phe phe	C22H25N3O6	3.57	428.182	9683.29	18234.7	14450.3	12259.3	18843.1	17272.2	47029.3	10936.8	7775.98	23999.6	27213.4	21839.9
asp pro asn gly leu	C21H34N6O9	1.66	515.249	620.146	7811.66	1358.64	2845.66	4234.21	3681.55	7191.05	1635.06	1629.8	3203.07	5342.89	5013.37
asp pro val	C14H23N3O6	1.7	330.166	15447.2	35458.2	8575.38	27447.8	32434.1	30774.1	63745.5	5289.52	6399.35	28501.2	33689.7	32925.7
asp trp	C15H17N3O5	2.46	320.124	6791.31	7446.64	11856.1	13828.8	9915.14	10938	26000.8	7059.22	3444.24	16081.2	16487.8	20121
asp tyr	C13H16N2O6	1.48	297.109	12325.9	9624.95	9166.13	15591	22675.8	20147.1	42696.1	13424.2	7261.26	23707.1	27692	35770
asp val	C9H16N2O5	1.3	233.114	3136.92	7347.49	2570.72	4768.65	9705.39	6368.08	23051.8	2446.59	1991.98	7467.02	9783.48	8970.84
asp val asn his phe	C28H38N8O9	2.24	631.289	2566.33	13798.6	2819.47	6427.26	7304.55	5301.66	14285.6	3444.92	2720.88	7903.37	8537.34	8867.49
asp val val	C14H25N3O6	2.05	332.182	3357.51	5344.58	5623.14	6164.29	5543.4	6562.98	10592.4	11394.1	4879.98	11260.1	11701.3	8776.52
asp-phe	C13H16N2O5	2.13	281.113	36512.9	50299.3	27150.3	45345.5	53440.8	54273	156738	29607.1	23099	69176.5	85364.9	86723.3
azelaoyl paf	C33H66NO9P	9.79	652.456	2588.67	1895.87	1437.02	2255.74	2144.78	2317.98	1890.7	815.034	2308.65	1810.55	1754.56	1414.85
b-d-glucopyranosiduronic acid	C15H21NO8	1.2	344.134	3510.24	76549	1915.32	10830	11684	11838.6	5450.56	4225.62	3382.16	3297.53	4291.64	2837.05
1-(1z-hexadecenyl)-sn-glycero-3-phosphocholine	C24H50NO6P	8.87	480.345	145324	119884	605707	221771	196496	323432	53863.2	176698	195644	128902	101434	111533
(25s)-7-dafachronic acid	C27H42O3	8.64	415.321	1124.06	1911.13	1557.65	1239	1253.68	1538.91	1132.65	1062.42	1333.22	1224.12	1088.72	1181.73
1-(1z-octadecenyl)-2-(4z,7z,10z,13z,16z,19z-docosahexaenoyl)-sn-glycero-3-phosphocholine	C48H84NO7P	11.21	818.601	2906.86	4215.14	6276.66	3489.02	2276.42	4272.02	1123.3	5321.6	1136.77	2483.19	2819.8	2880.39
bis(2-ethylhexyl) phthalate	C24H38O4	11.89	391.284	6428.72	16752.5	5174.03	10385.5	11925.5	12330.2	14154.4	9469.59	9932.79	9511.77	11536.1	11711
bk-mdea	C12H15NO3	1.88	222.112	2288.46	11847.7	3067.68	4167.52	5103.43	5619.15	5082.49	1854.71	2637.69	3037.6	3831.96	3706.04
bradykinin fragment 2-9	C44H61N11O10	3.32	452.738	5460.33	25199.6	45049.7	25927.6	34973.9	33563.8	18900.2	2947.86	5473.31	8792.65	15107.5	10186.7
bradykinin hydroxyproline	C50H73N15O12	3.54	538.788	16575.9	70185.8	23019.4	26573.7	30645.5	40952.6	13521.1	15959.4	18456.1	11403.8	8787.06	8341.33
butanoyl paf	C28H58NO7P	9.71	552.402	7376.06	6757.92	18889.7	6616.55	9193.51	11801.9	3634.89	4251.19	19459.7	7589.05	6316.45	8308.35
butenoyl paf	C28H56NO7P	9.85	550.387	104347	187071	243359	170979	144191	211956	141337	242310	235407	189227	126887	140654
bw 245c	C19H32N2O5	8.72	369.241	2508.15	7436.07	3861.17	3139.96	3668.31	5115.75	2325.33	3182.15	3717.53	3268.53	3219.31	3255.48
c16 sphingosine	C16H33NO2	6.48	272.259	2410.03	2503.1	1266.09	1487.37	2046.32	2854.03	4180.83	2483.71	5348.05	2391.61	3006.24	4326.61
c17-sphinganine	C17H37NO2	6.17	288.29	231430	357073	123612	94700.3	188256	411788	417856	189075	427257	137199	299897	331993
carmamycin b	C25H45N3O7S	3.13	532.298	3913.44	19696.4	4895.62	7776.94	12512.6	7265.48	89229.2	3701.19	7192.93	24696.4	44124.4	42673.4
cassiastearoptene	C10H10O2	6.65	163.076	2361.77	3348.16	2175.44	1260.43	2076.42	3167.42	3494.58	2270.94	4669.52	2182.35	2241.78	2603.69
cay10410	C20H30O3	7.55	319.226	2148.68	2859.33	3008.54	2142.73	1922.81	2332.31	1325.98	1646.43	1543.4	1479.58	1430.28	1292.77
cay10444	C15H29NO2S	7.4	288.199	423.729	15730.7	1903.52	4570.8	3700.03	4298.12	3210.41	2304.16	2211.91	2541.68	4839.44	3458.77
cay10554	C14H16N2OS	6.66	261.11	1159.28	1756.33	2004.78	3393.26	4252.02	3995.61	1242.23	1780.95	2055.75	2612.24	3204.83	3395.82
cer 10:0;3o/13:1;(2oh)	C23H45NO5	7.66	416.336	553.551	2201.02	1792.45	1300.74	1859.36	1687.01	663.045	900.098	1179.08	631.616	400.104	870.799
cocamidopropyl betaine	C19H38N2O3	6.2	343.295	11831.3	4708.51	16766.5	10316.3	9934.63	11877.9	14231.9	14017.9	7871	16039.5	14063.2	12826.1
cyclo(-l-ser-l-tyr)	C12H14N2O4	2.34	251.102	2807.9	9767.9	2569.9	4576.46	4843.25	2347.76	11632	13333	4117.05	4711.06	5759	9431.46
1-(1z-octadecenyl)-2-(5z,8z,11z,14z-eicosatetraenoyl)-sn-glycero-3-phosphocholine	C46H84NO7P	11.22	794.601	9013.89	12473.9	12169.4	8405.57	7572.64	6192.53	8340.92	18143.4	4402.03	9553.53	4586.24	14451.3
cyclohexyl-[3-[5-(hydroxymethyl)-1,2,4-oxadiazol-3-yl]pyrrolidin-1-yl]methanone	C14H21N3O3	0.42	280.163	2658.64	2168.2	2339.64	2223.55	2105.08	2470.99	1911.2	1716.25	1777.4	1611.3	1391.9	1243.52
cyclopentyl-[3-[5-(methoxymethyl)-1,2,4-oxadiazol-3-yl]pyrrolidin-1-yl]methanone	C14H21N3O3	8.8	280.163	16650.6	19681.7	15746.6	19517.9	17829	31093.5	19560.9	23426.5	25197.7	14582.9	13390.7	23010.2
cyclopropyl-[(3s,4s)-3-(dimethylamino)-4-(hydroxymethyl)piperidin-1-yl]methanone	C12H22N2O2	1.97	227.175	11494.3	18586.5	12806	12921.9	15662.7	13838.4	10667.3	9960.31	12310.4	9621.27	11717.9	11656.2
cys arg phe	C18H28N6O4S	1.45	425.203	4504.14	16043.9	4268.35	9210.93	10251.5	10766.2	11271.9	5799.17	8832.77	7878.64	10024.7	14085.3
d-erythro-sphingosine c-17	C17H35NO2	6.71	286.274	1614.8	2435.24	999.387	948.895	765.846	1843.99	2254.07	1127.73	2641.88	1368.63	1494.87	1094.07
d-erythro-sphingosine c-20	C20H41NO2	7.19	328.321	4179.61	4852.54	1853.58	1428.34	2265.69	5169.05	6699.63	3616.2	7806.02	2451.33	5093.87	5479.06
d-lactosyl-.beta.1-1'-d-erythro-sphingosine	C30H57NO12	6.47	624.395	1313.15	1977.18	2491.11	3153.9	2316.13	2439.77	2725.41	1520.99	2424.82	2306.81	2007.03	1716.39
d1-2-hydroxymethylethisterone	C22H28O3	8.05	341.21	1195.77	4874.38	1362.44	2652.72	1854.11	2758.56	1047.8	1275.84	2229.66	1044.36	2561.15	2266.77
ddao	C12H27NO	5.1	202.217	163266	167237	91786.1	93221.2	95634.6	153432	191618	149102	161469	123585	120554	152149
deoxysappanone b 7,3'-dimethyl ether	C18H18O5	14.6	315.119	1026.21	2233.87	1565.11	1537.11	1733.87	2004.8	1030.6	965.49	1363.09	833.229	1154.63	1190.94
desmethylondansetron	C17H17N3O	0.93	280.139	3016.19	39546	1595.26	7257.41	9090.75	8626.79	3055.56	2798.74	2613.16	1970.67	2729.38	3086.08
dgcc 8:0_11:0	C29H55NO8	10.56	546.39	15327.3	98898.4	88977.9	82932.7	54916.1	58421.2	38527.6	89768	74525.2	70006.8	18248.1	22206.4
dgcc 8:0_16:3	C34H59NO8	10.57	610.421	1776.32	4247.04	1271.86	1582.71	1543.49	3364.49	1773.92	2664.33	3924.42	2514.3	756.054	1089.46
digoxigenin bisdigitoxoside	C35H54O11	10.23	651.364	557.126	814.494	811.466	731.733	802.383	941.664	516.755	903.311	1144.53	762.011	1182.88	798.345
dihomo-γ-linolenoyl paf c-16	C44H84NO7P	11.13	770.605	5998.64	8514.82	6393.16	6428.16	6439.79	3080.67	1330.91	2160.57	2996.38	6655.72	6342.72	6247.09
dihydroceramide c2	C20H41NO3	6.3	344.316	1738.06	2542.2	2109.27	1168.33	1107.95	2921.16	2208.68	1162.68	4189.16	1327.8	2068.25	2543.24
dinor-12-oxophytodienoic acid	C16H24O3	6.74	265.18	1413.21	3108.14	2174.28	1901.57	2351.42	2931.18	1473.26	1341.18	1452.73	1060.89	610.215	1147.38
dinor-pge2	C18H28O5	6.58	325.202	1339.18	3538.68	1894.46	2330.91	2678.83	2949.56	2498.03	1278.67	1593.98	1767.01	2468.26	2206.76
diphenylsulfone	C12H10O2S	0.35	219.048	471.186	429.837	336.562	1011.61	493.303	723.127	388.429	681.788	402.912	527.928	671.777	671.253
diprotin a	C17H31N3O4	2.98	342.239	4068.72	36531.5	8685.01	15934.4	28475.3	25850.8	31948.1	5722.93	3048.16	12442.2	15167.3	16440.3
1-(1z-octadecenyl)-2-(9z-octadecenoyl)-sn-glycero-3-phosphocholine	C44H86NO7P	12.85	772.619	2599.07	2841.05	3335.9	2501.93	2409.75	3077.29	1998.29	2911.61	3009.91	2118.7	2582.53	2171.98
docosahexaenoic acid ethyl ester	C24H36O2	7.32	357.279	897.34	1958.9	1571.36	1484.53	1117.1	2339.04	1405.12	1801.13	2277.41	1071.57	2187.62	5875.65
docosahexaenoyl paf c-16	C46H82NO7P	12.84	792.589	1806.57	3568.98	1772.32	2356.13	2830.91	2822.89	1101.42	3179.35	2985.83	4330.57	3476.13	3262.96
docosan-1-amine	C22H47N	8.46	326.379	574.505	799.801	725.016	1335.65	840.764	1487.98	1806.46	1784.96	1607.79	606.249	1758.33	2859.21
docosanamide	C22H45NO	8.29	340.357	1090.92	2238.66	809.926	683.89	1212.49	805.794	3352.31	1242.78	2035.15	1172.53	1224.19	2233.5
dodecanoylcarnitine	C19H37NO4	6.52	344.28	4023.82	46645.8	4936.49	19069.8	18365.7	20258.5	8670.87	16226.6	5038.15	12985.7	10740.1	10923.6
1-(1z-octadecenyl)-sn-glycero-3-phosphocholine	C26H54NO6P	9.09	508.376	336508	2.75608e+06	1.88386e+06	1.5706e+06	1.25315e+06	1.81219e+06	997106	1.72144e+06	2.14448e+06	1.60029e+06	1.23681e+06	1.27755e+06
drospirenone	C24H30O3	8.49	367.225	4489.33	6266.24	4288	5462.92	3676.01	6300.29	1272.05	3206.24	3936.43	3104.07	2601.25	2626.29
eicosapentaenoyl paf c-16	C44H80NO7P	11.49	766.564	2383.77	7722.77	2889.59	4034.6	4679	2392.84	7556.26	3880.63	2422.72	4754.42	5176.43	5896.47
enantio-paf c-16	C26H54NO7P	9.71	524.37	2.49636e+06	3.55691e+06	5.57462e+06	4.09701e+06	3.0894e+06	4.07542e+06	2.36822e+06	3.89897e+06	3.72449e+06	3.21181e+06	1.70724e+06	1.94936e+06
endomorphin-2	C32H37N5O5	2.73	572.29	2549.98	13568.7	2557.4	6956.96	11815.7	7466.53	10921.3	2334.86	2135.11	4129.54	5029.9	4796.87
ent-prostaglandin f2α	C20H34O5	5.35	337.237	13064.9	12716	9470	10471.7	9429.21	11472.5	7820.41	5073.34	9950.93	4550.09	7114.2	6596.74
erucamide; aif; ce30; corrdec	C22H43NO	12.78	338.341	3502.81	4992.51	5756.09	4401.05	3388.13	4976.82	4390.56	5981.19	4388.96	4701.95	3733.81	3790.16
ethyl (±)-2-ethyl-3-phenylpropanoate	C13H18O2	10.41	207.137	1101.39	1136.6	1048.57	1244.2	831.423	1965.09	755.128	975.21	1709.8	938.041	727.847	675.898
euglobal vii	C28H38O5	6.9	455.281	914.93	3165.37	1353.77	1808.86	2077.06	2159.38	1577.04	947.387	327.194	1062.83	1204.18	1231.98
farnesyl acetone	C18H30O	10.66	263.237	1423.2	1469	5710.36	1206.48	7142.25	17934.1	6717.52	1021.89	7073.42	4396.05	5384.22	5946.04
foetidin	C24H30O4	7.17	383.22	985.724	1575.02	830.49	989.412	984.389	1513.75	1613.26	923.806	967.313	901.61	1273.87	1114.16
gamma-glu-leu	C11H20N2O5	1.39	261.145	6135.89	25212.2	16356	21258.9	27829.1	23945.8	23310	8269.01	5952.46	12798.5	14690.7	15070.6
geranyl hexanoate	C16H28O2	5.31	253.217	2326.89	2913.74	3198.62	2650.15	2711.9	2817.65	3256.54	1917.09	3029.34	2321.3	2163.65	2348.44
gln asp val	C14H24N4O7	1.21	361.172	3545.92	9957.51	2792.09	4078.44	5574.09	5062.9	6509.86	2697.4	3854.37	3461.42	5030.86	3667.32
gln glu leu glu	C21H35N5O10	1.43	518.253	3546.98	7964.49	3285.66	5403.93	6624.27	6582.26	4256.33	3039.55	2173.46	3117.23	2710.15	4764.55
gln his pro	C16H24N6O5	1.73	381.184	1840.71	17452.7	1596.11	3780.15	1951.75	4532.16	3762.22	1456.23	1505.53	2306.11	2619.83	3055.69
gln his tyr val	C25H35N7O7	1.56	546.261	3585.72	10366	4084.33	4885.17	5562.99	5749.49	4748.61	2092.25	3849.29	2953.05	2932.79	3692.32

## Sheet: NEG
All identifed metabolites in negative ion mode both CON and MEL groups
Compounds	Molecular Formula	RT [ min ]	m/z	Intensity CON-1	Intensity CON-2	Intensity CON-3	Intensity CON-4	Intensity CON-5	Intensity CON-6	Intensity MEL-1	Intensity MEL-2	Intensity MEL-3	Intensity MEL-4	Intensity MEL-5	Intensity MEL-6
12(r)-hete	C20H32O3	8.61	319.228	57059.1	137921	81912.6	91815	80692.7	92682.9	35440.3	73869.7	55314.1	77400.4	59759.3	52312.7
13(s)-hpotre	C18H30O4	7.71	309.207	4236.41	2557.5	7529.88	1127.05	2624.53	2388.22	1131.24	4567.61	1760.22	816.306	982.879	1395.18
(4z,7z,10z,13z,16z,19z)-4,7,10,13,1 6,19-docosahexaenoic acid	C22H32O2	10.23	327.233	46281.6	43699.4	109434	75424.9	44831.7	66533.5	15657.4	39008.7	32301.1	43602.3	23768.7	18418.6
2,4-dinitrophenol	C6H4N2O5	4.6	183.006	795.215	1712.85	1529.72	705.641	431.944	1125.64	743.461	491.66	622.039	1436.16	502.608	409.053
3-dehydroquinic acid	C7H10O6	1.2	189.041	595.707	791.623	723.997	902.013	1118.81	1165.56	601.674	1031.18	735.931	979.584	1408.21	997.485
3-hydroxybenzaldehyde	C7H6O2	4.68	121.029	308.836	831.378	788.061	673.642	701.797	653.992	335.821	2191.83	427.772	1026.45	502.733	760.755
3-indoleacetic acid	C10H9NO2	3.29	174.056	957.908	4132.75	1426.66	1478.18	1656.83	1554.81	605.62	855.152	746.841	722.971	761.628	749.2
4-hydroxybenzaldehyde	C7H6O2	3.16	121.03	1846.77	4286.77	7461.22	3556.4	3727.06	3631.57	1005.66	6715.61	1690.33	5452.94	5427.54	2916.43
4-hydroxyquinoline	C9H7NO	1.59	144.045	845.355	2413.59	1039.52	818.471	1174.93	1487.59	362.437	626.3	540.669	339.536	641.235	605.406
4-methylcatechol	C7H8O2	2.98	123.045	1181.58	3527.44	1625.39	1714.73	1833.84	2159.5	1847.98	4030.81	1070.14	3057.69	2332.41	2814.65
4-pyridoxic acid	C8H9NO4	1.3	182.046	189.071	421.067	342.372	287.184	370.989	593.786	729.877	1999.05	299.448	786.946	969.885	649.997
7z, 10z, 13z, 16z, 19z-docosapentaenoic acid	C22H34O2	10.75	329.249	33934.1	40827.9	86012.4	49492	36408	42060.3	7185.85	17163.7	33302.8	29582.4	13996.3	15618.2
9(s)-hete	C20H32O3	8.71	319.228	5223.74	5304.59	11554.8	5806.41	5574.47	1918.18	3536.28	5893.97	4140.79	4984.77	4399.97	4708.41
9(s)-hode	C18H32O3	8.43	295.227	1265.93	1298.28	1708.48	1155.01	2108.85	1401.32	647.866	2105.91	803.7	1085.34	1185.16	962.163
9(s)-hotre	C18H30O3	7.85	293.212	1055.79	1769.2	986.021	971.668	1612.21	1260.42	564.656	702.578	940.791	835.254	775.278	749.507
adenine	C5H5N5	1.97	134.047	906.347	1394.53	1064.41	885.339	2465.94	2353.9	1560.6	2848.09	950.583	1182.45	2796.07	1653.63
baicalin	C21H18O11	3.3	445.078	521.916	626.535	540.588	536.338	655.255	588.412	578.64	1674.68	559.251	572.566	869.604	694.454
celecoxib	C17H14F3N3O2S	1.19	380.075	577.313	1109.36	777.879	655.619	652.87	582.453	542.822	1232.06	636.018	279.877	632.462	525.89
chloramphenicol	C11H12Cl2N2O5	4.06	321.007	1824.08	2835.84	1732.13	1617	2824.31	2545.01	3836.43	2767.01	1462.6	2176.08	3124.15	3050.6
chlordiazepoxide	C16H14ClN3O	3.77	298.07	965.442	1233.64	1083.3	549.553	1066.37	761.693	1279.47	2767.98	763.525	936.932	1487.54	1069.36
chlorpropamide	C10H13ClN2O3S	2.24	275.031	503.226	677.099	593.315	549.672	375.412	626.656	1151.46	605.538	429.694	413.244	653.818	684.859
cholesterol sulfate	C27H46O4S	12.78	465.304	1083.07	2808.56	1890.44	268.236	215.698	3377.5	1501.65	1153.09	742.85	846.95	256.355	1423.02
cholic acid	C24H40O5	6.2	407.281	82151.8	161422	201457	101176	189670	157913	46417.1	59262.8	122628	64826.3	99539.5	93259.8
cis-9,10-epoxystearic acid	C18H34O3	8.82	297.244	2015.65	1967.08	2880.65	1630.99	2057.75	1567.19	852.9	1743.31	1317.41	1281.28	1297.53	1308.49
citrinin	C13H14O5	5.93	249.077	2929.61	403.102	601.599	661.657	585.312	463.16	709.5	530.344	611.78	551.72	429.568	815.365
clothianidin	C6H8ClN5O2S	3.32	248.002	1091.16	1892.26	3922.64	2535.51	1383.18	1484.8	1207.57	1232.24	605.76	1493.68	946.13	863.257
coumatetralyl	C19H16O3	2.07	291.1	2873.84	4997.99	1285.94	2161.63	3877.61	2985.26	4664.79	1650.38	861.112	1937.76	4066.07	2777.01
d-myoinositol 4-phosphate	C6H13O9P	0.86	259.023	1355.87	15464.6	2038.91	1960.45	1874.02	1993.84	773.209	693.426	756.687	704.857	648.245	410.555
daidzein	C15H10O4	4.13	253.051	2513.8	2830.21	593.517	2242.21	447.129	421.238	847.454	16183.3	1765.61	8034.39	5157.42	5033.94
deoxyinosine	C10H12N4O4	1.32	251.079	2853.05	2517.45	3732.4	1890.91	2762.66	2422.13	1272.78	5886.29	2085.31	1358.68	2145.44	2256.84
diisopropyl phthalate	C14H18O4	6.04	249.113	19888.9	6321.84	6247.3	5099.57	5002.27	6797.45	6087.89	6268.33	6102.67	7409.41	5481.68	5090.14
dl-phenylalanine	C9H11NO2	1.62	164.072	5326.01	31088.4	4169.71	14669.9	16659.8	17363.6	8975.9	6122.35	3789.64	6173.63	8008.63	6798.03
dodecanedioic acid	C12H22O4	5.49	229.145	5435.35	6510.44	11642.3	5953.43	10321.7	9131.79	3191.33	10256.8	7998.8	6008.33	10238.8	8345.19
flavin adenine dinucleotide (fad)	C27H33N9O15P2	2.2	784.147	1086.81	8646.78	856.126	1869.36	3714.85	3201.77	2562.41	1066.93	1017.21	973.458	1661.54	1437.82
genistein	C15H10O5	4.81	269.045	1320.91	448.701	273.647	1342.66	1547.4	1289.79	610.676	10409.7	1008.2	3480.95	1562.4	1586.55
glutathione, oxidized	C20H32N6O12S2	1.15	611.142	1038.66	360.95	836.77	333.728	704.983	752.612	317.596	378.091	882.645	210.722	436.569	660.933
glycocholic acid	C26H43NO6	5.46	464.302	174623	313428	407049	203673	402132	322597	105589	66083.9	280794	133241	192013	176774
guanosine	C10H13N5O5	1.27	282.086	248.268	1357.79	998.266	536.778	611.41	257.163	976.011	4785.3	267.538	1169.46	2105.47	1901.67
hepoxilin a3	C20H32O4	7.83	335.223	10135.5	10374.5	13258.2	8719.63	11414.4	10208	2624.26	10751.4	8199.68	8054.62	7848.28	6498.86
hepoxilin b3	C20H32O4	7.89	335.223	14580.4	16882.3	17619.2	14220.9	15532.6	14736.6	4392.53	15052	12387.6	12814.1	9930.51	9893.46
hexadecanedioic acid	C16H30O4	7.58	285.208	946.478	2035.75	2949.28	1016.04	3384.07	2547.43	527.245	567.52	2433.01	957.462	2011.95	1442.6
hippuric acid	C9H9NO3	2.59	178.051	18270.6	2268	23253.7	7161.73	11665.6	10082.9	10172.3	889333	56748	229254	426509	349613
hydroquinone	C6H6O2	2.09	109.029	1992.68	5902.12	3721.11	2880.93	3187.7	3052.62	1355.73	8443.01	1828.02	4315.66	5327.29	4582.87
hydroxyphenyllactic acid	C9H10O4	2.07	181.051	1556.84	17352.9	1535.6	3091.43	5725.61	5035.71	1641.82	4395.37	2171.81	2702.98	3127.84	2342.85
imazapyr	C13H15N3O3	2.57	260.103	2105.75	4565.12	2696.91	1872.38	2151.68	2146.22	1517.33	2539.37	1310.39	1787.66	1719.42	1689.76
indoleacetaldehyde	C10H9NO	3.43	158.061	703.257	5450.66	1275.11	1294.66	2311.16	2024.82	1375.02	580.858	589.774	715.693	835.495	777.204
indolelactic acid	C11H11NO3	3.43	204.067	4132.3	85603	7746.41	21385.5	40452.7	31962.1	5381.05	12161.7	7713.43	8106.49	10542.6	9978.99
inosine	C10H12N4O5	1.27	267.073	1065.86	881.964	3195.64	1084.89	1452.47	1528.61	2308.7	57875.4	426.151	8580.36	16381.6	14758.1
1,4-dihydroxy-2-naphthoic acid	C11H8O4	5.54	203.035	1049.47	566.681	1514.9	802.969	507.354	655.673	574.517	878.735	463.369	667.078	699.136	380.515
l-tyrosine	C9H11NO3	1.19	180.067	7238.43	23495.8	5676.64	18868.6	16034.7	17256.6	11116.8	8166.64	7019.69	9080.07	9507.71	9209.15
linoleic acid	C18H32O2	10.56	279.233	74504.8	145621	148349	176165	142834	132223	49745.8	55749.7	94386.9	73063.4	58644.5	64552.7
1-methyluric acid	C6H6N4O3	1.33	181.037	378.236	1973.36	873.309	734.688	1635.72	1153.52	621.841	875.576	731.421	578.81	716.054	641.981
meloxicam	C14H13N3O4S2	6.02	350.028	14013.4	57114.2	101881	60182.5	33715	44905.4	9597.96	37997.7	112180	87192.9	47715.3	45901.7
n-acetyl-l-phenylalanine	C11H13NO3	3.29	206.082	684.663	2054.97	1118.93	1145.36	3092.28	2039.25	666.982	1400.76	719.8	747.53	1488.18	1761.26
n-benzylformamide	C8H9NO	2.59	134.061	615.648	5527.09	793.376	2904.33	517.636	512.658	2297.25	63045	2997.81	14071.7	23720.6	20871.7
nonanedioic acid	C9H16O4	3.76	187.098	12970.7	35112	28269.7	16085.8	36290.1	30185.7	10282.9	71866.3	16862.6	26760	52108.3	43879.2
norethindrone acetate	C22H28O3	8.14	339.2	5640.42	2626.71	2582.63	2034.89	1375.5	900.395	1986.97	1193.75	919.573	1110.26	4833.68	1863.97
norgestrel	C21H28O2	9.13	311.202	21726.9	5936.04	5145.28	6846.58	6648.7	6923.81	7348.32	7078.76	7680.23	7087.21	8174.31	7390.44
o-cresol	C7H8O	3.17	107.049	10868.8	35732.6	72682.9	35085.1	33357.6	32768.7	5008.93	91611.8	10194.6	44278.8	36182.7	31837.6
palmitic acid	C16H32O2	11.14	255.233	7889.43	19579	12914.4	11238.8	15475.1	11036.3	9204.83	8292.52	16886.9	12275.7	12746	9802.64
pantothenic acid	C9H17NO5	1.74	218.104	26636.4	25143.4	24505.8	20658.1	32771.6	29598.6	24407.8	23666.3	17646	16361.8	27679.8	25556.1
pgd1	C20H34O5	5.55	353.233	3249.46	3698.98	2039.79	1656.01	3722.3	3456.2	1442.14	913.881	1815.96	609.592	997.602	1051.53
phenylacetylglycine	C10H11NO3	2.89	192.067	1009.91	5775.9	4099.09	2321.38	3981.61	3670.23	1261.38	49490.4	2326.39	5750.86	14039.5	9665.25
pseudouridine	C9H12N2O6	0.86	243.062	7142.93	6192.25	9501.89	6522.35	5646.89	5353.99	8318.47	7603.71	8390.46	6918.08	7684.35	7515.71
s-adenosylhomocysteine	C14H20N6O5S	1	383.114	1654.98	3372.51	2162.63	1708.82	2583.06	2168.93	1380.96	1519.9	594.26	702.941	1349.05	1417.2
salicyluric acid	C9H9NO4	2.02	194.046	414.648	870.03	774.188	588.027	503.426	545.227	3181.01	9196.41	1244.99	2606.96	4436.84	3639.92
sebacic acid	C10H18O4	4.36	201.113	4847.32	15117.7	16174.8	7812.21	15437	13195.5	5087.49	41405.7	8824.73	13622	23740.2	20635.8
sedoheptulose 7-phosphate	C7H15O10P	0.83	289.034	459.933	4848.81	710.795	616.902	670.152	741.488	1593.67	650.389	446.841	630.329	1019.8	897.781
stearic acid	C18H36O2	13.85	283.265	11315.5	9033.13	9479.75	10364.6	9152.65	10444.5	7543.15	11721.3	7043.15	7655.52	10074	9359.19
taurocholic acid	C26H45NO7S	5.08	514.284	53948.5	88348.8	118859	59687.1	116331	90638.3	26716.6	28527.5	116879	46592	71090.2	63167.7
thymidine	C10H14N2O5	1.55	241.083	3747.66	3173.39	3734.16	3475.17	4529	5189.38	2821.79	9358.81	6711.4	6523.08	7508.16	6973.29
thyroxine	C15H11I4NO4	5.25	775.676	581.215	1324.89	1772.46	591.15	1386.28	1902.18	261.413	845.358	649.572	374.296	389.218	348.546
traumatic acid	C12H20O4	6.76	227.131	2738.32	801.916	806.835	1313.57	925.893	1112.84	1043.97	1453.29	1356.86	1286.02	1329.31	1381.46
tropic acid	C9H10O3	3.24	165.056	1629.45	2935.84	2445.73	990.237	1751.35	1758.32	996.882	1724.5	1474.89	1462.83	1415.04	1464.46
txb2	C20H34O6	5.11	369.228	9035.69	29704.9	12829.6	11577.4	19382.6	15392	4697.85	4799.17	5628.37	4281.77	5076.55	4995.89
uric acid	C5H4N4O3	0.9	167.021	68901	76211.8	85412.7	101776	97733.6	100152	99298.1	46267.7	57227.3	65992.4	85901.2	90416.7
uridine	C9H12N2O6	1.17	243.062	18045.4	14427.9	25502.1	10817.8	12852.8	12823.3	8383.7	15967.2	4760.07	8104.51	12194.1	11156
uridine monophosphate (ump)	C9H13N2O9P	2.05	323.032	1367.19	6038.59	2363.88	2761.51	5636.78	4687.06	1849.36	2124.88	2032	1974.6	2401.45	2756.29
xanthine	C5H4N4O2	0.99	151.026	1661.97	4031.18	1573.34	1728.17	2358.95	2102.06	663.409	3808.09	1021.27	1863.96	2070.4	1630.46
xanthosine	C10H12N4O6	1.38	283.069	12530.1	2650.64	4722.22	5905.99	9660.48	8116.66	3823.55	3662.76	2228.43	3065.94	5602.15	4504.21
zingerone	C11H14O3	5.88	193.087	96452	24778	23334.4	21772.7	25374.3	25878.5	25269.6	20185.6	24389.1	22220.9	21220.4	24359.5
11,14,17-eicosatrienoic acid, (z,z,z)-	C20H34O2	10.87	305.249	4273.39	7765.81	6503.43	6098.98	6450.61	6045.39	2412.08	3393.51	2539.52	3149.52	3638.6	3463.7
12s-hhtre	C17H28O3	7.42	279.197	10768.9	22772.1	6205.22	11428.3	16105.3	13090.1	2977.7	6519.78	7476.61	4980.36	6004.95	6042.38
13,14-dihydro-15-ketoprostaglandin e2	C20H32O5	6.46	333.207	3582.16	9268.43	2319.87	4217.3	6010.38	5657.19	905.069	1228.03	1275.1	1444.76	1413.73	1138.42
15-keto-prostaglandin e2	C20H30O5	5.72	349.202	2539.11	1984.32	1748.61	793.55	1843.51	1128.72	971.536	1050.77	1148.93	326.091	695.344	591.951
8-(3-octyl-2-oxiranyl)octanoic acid	C18H34O3	8.53	297.243	2357.11	1515.32	5095.88	1918.25	2108.01	2225.81	792.322	1870.24	1818.97	1510.1	1566.09	1436.89
d-arabinonic acid	C5H10O6	8.83	165.041	2718.3	2693.4	4007.19	1341.41	1551.41	2640.49	1035.95	3122.93	2370.68	1034.94	2585.35	2238.82
dehydrocholic acid	C24H34O5	2.84	401.241	613.629	1509.52	1058.69	784.205	876.527	868.476	820.171	777.532	660.877	340.145	573.617	581.839
dl-2-hydroxy stearic acid	C18H36O3	11.09	299.26	704.386	5615.13	2355.6	3243.57	3838.2	3576.8	1653.21	1500.56	7029.89	3983.87	2312.7	2355.6
l-carnosine	C9H14N4O3	0.52	225.1	4702.04	3087.68	1843.71	2147.41	2606.38	2740.17	1511.74	2463.15	2396.96	1809.53	2008.86	1083.96
lithocholylglycine	C26H43NO4	7.61	432.313	2152.59	5517.29	7884.73	4376.13	6214.55	5938.89	1051.97	1161.43	5736.19	2388.73	3584.61	2440.42
mono-2-ethylhexyl phthalate	C16H22O4	7.96	277.145	3098.17	1018.18	1478.22	671.355	407.572	528.602	1967.52	1003.41	1116.17	1486.5	1445.12	1165.81
phenylacetyl-l-glutamine	C13H16N2O4	2.6	263.104	4023.83	13593.6	7940.31	6087.2	11719.2	8464.81	2794.76	49879.7	5413.87	13845.2	23147.7	19185.3
propanedinitrile, 2-[[3,5-bis(1,1-dimethylethyl)-4-hydroxyphenyl]methylene]-	C18H22N2O	8.96	281.166	2823.52	1945.34	3698.03	916.493	2889.97	2542.48	1455.75	2953.73	2552.28	1864.76	2107.15	2113.41
prostaglandin f1.alpha.	C20H36O5	5.35	355.248	9062.32	14738	5344.45	5713.18	12176.2	8560.14	1013.97	2798.01	6225.91	2581.01	3052.39	4290.04
(11e,15z)-9,10,13-trihydroxy-11,15-octadecadienoic acid	C18H32O5	5.73	327.217	1811.49	474.532	1424.58	539.636	944.141	1015.02	435.151	1143.7	578.298	428.426	652.204	696.057
(1r,2e,7r,10e,12s,13s,15r)-12,15-dihydroxy-7-methyl-8-oxabicyclo[11.3.0]hexadeca-2,10-dien-9-one	C16H24O4	10.51	279.164	1077.89	1409.35	1457.19	960.986	1238.06	1126.92	560.058	990.145	792.768	944.838	292.597	709.544
(2r,3r,4s,5s,6r)-2-[6-hydroxy-3-[(e)-3-hydroxybut-1-enyl]-2,4,4-trimethylcyclohexyl]oxy-6-(hydroxymethyl)oxane-3,4,5-triol	C19H34O8	4.33	389.218	1105.54	2289.55	2738.83	1047.66	2258.16	2320.94	1074.15	9264.16	2020.78	2443.56	5016.61	4109.23
(2s)-2-phenyl-7-[(2s,3r,4s,5s,6r)-3,4,5-trihydroxy-6-(hydroxymethyl)oxan-2-yl]oxy-2,3-dihydrochromen-4-one	C21H22O8	8.8	401.123	2542.84	1207.43	1318.48	3556.4	2165.46	2226.63	3619.46	1441.76	1666.68	3642.04	1883.13	1512.34
(3-phenylpropionyl)glycine	C11H13NO3	3.52	206.083	566.027	595.85	489.558	523.551	783.905	568.786	1226.56	2077.81	605.048	988.314	1891.8	1144.69
1-palmitoyl-2-oleoyl-phosphatidylglycerol	C40H77O10P	9.62	747.516	11897.1	8536.93	7957.67	8023.54	10130.6	8887.3	8804.68	7529.02	4820.12	5858.35	7688.5	6718.4
1-piperidinecarboxamide, n-3-pyridinyl-4-[[3-[[5-(trifluoromethyl)-2-pyridinyl]oxy]phenyl]methyl]-	C24H23F3N4O2	2.5	455.166	442.978	10027.5	1181.42	852.957	1661.92	1266.94	2121.89	313.984	294.745	744.962	1216.87	803.959
(3.beta.,8.xi.,9.xi.,14.xi.,16.beta.)-3-((hexopyranosyl-(1->6)hexopyranosyl-(1->4)-2,6-dideoxy-3-o-methylhexopyranosyl)oxy)-14,16-dihydroxycard-20(22)-enolide	C42H66O18	3.92	857.407	1921.84	1050.5	245.075	1296.68	380.116	957.022	631.193	3091.62	929.804	1396.75	398.122	312.095
1-stearoyl-2-hydroxy-sn-glycero-3-phosphate	C21H43O7P	12.87	437.268	699.473	565.272	977.728	545.955	469.705	469.705	410.737	586.622	684.223	272.286	384.214	558.157
1-stearoyl-2-hydroxy-sn-glycero-3-phosphoethanolamine	C23H48NO7P	9.69	480.31	137329	297136	495025	293054	855198	569411	460845	422803	867198	594345	466517	731973
(3e)-4-(1-hydroxy-2,2,6-trimethyl-4-oxocyclohexyl)but-3-en-2-yl .beta.-d-glucopyranoside	C19H32O8	3.51	387.202	1746.33	2268.11	1617.91	1346.91	2598.77	2080.02	1097.14	18196.4	3568.5	6246.14	11104.9	8763
1-stearoyl-2-linoleoyl-sn-glycero-3-phospho-l-serine	C42H78NO10P	10.16	786.526	1806.32	1469.9	1190.91	1025.62	1375.63	1212.86	752.07	1472.36	887.25	1081.2	1003.4	897.673
11(s)-hete	C20H32O3	8.5	319.228	24641.3	26518.3	26093.6	24511.1	20557.6	21531.2	3896.37	11729.2	11297.5	12978.2	8343.63	9808.03
12-acetoxypimara-7,15-dien-18-oic acid	C22H32O4	7.52	359.223	1721.64	1500.06	1926.11	1091.36	1736.44	1384.6	326.598	1875.4	1296.25	1080.44	1127.42	992.786
12-epi-ltb4	C20H32O4	6.98	335.223	2490.15	3216.5	2775.07	1977.28	2419.67	1904.52	719.441	2170.6	2175.72	2603.5	1638.96	1353.94
13,14-dihydro-15-keto prostaglandin j2	C20H30O4	6.83	333.207	1943.48	1756.8	2243.17	1741.86	2419.76	1973.75	610.49	1450.94	1591.31	760.842	1806.68	716.443
14,15-ee-5(z)-e	C20H36O3	10.17	323.259	648.486	830.766	832.349	691.168	603.334	646.564	500.047	913.304	583.441	620.837	619.015	236.961
15(r)-17-phenyltrinorprostaglandin f2.alpha.	C23H32O5	2.21	387.224	749.86	11392.1	1916.11	2541.13	5719.16	4343.16	4163.5	3355.46	1134.21	2063.46	2818.7	2350.71
15(r)-hete	C20H32O3	8.35	319.228	16000.5	9849.11	22945.8	13287.6	13063.5	12597.3	2581.35	11701	7432.55	10330.4	6677.94	5931.37
15(s)-hetre	C20H34O3	8.66	321.244	4453.61	6159.57	7851.29	5965.27	5550.23	6461.7	1084.41	3344.79	3415.42	2789.36	2930.73	2870.74
(4-methylphenyl)oxidanesulfonic acid	C7H8O4S	3.17	187.007	326804	835237	1.99259e+06	901963	890272	867994	177131	2.55161e+06	301935	1.11339e+06	857542	853437
16,16-dimethylprostaglandin a2	C22H34O4	7.94	361.238	2331.58	1962.12	3617.57	2173.37	1618.32	1757.08	1022.79	1887.52	2308.6	1204.68	1425.18	1326.21
17.beta.-estradiol 3-.beta.-d-glucuronide	C24H32O8	7.16	447.197	878.897	1513.26	1831.86	864.549	942.13	1037.61	835.457	596.026	421.562	426.409	436.968	593.771
19(r)-hydroxy-pge2	C20H32O6	4.84	367.213	2182.41	1011.79	774.568	621.924	1336.67	1199.5	1515.77	719.905	486.812	806.19	1019.13	963.352
1a,1b-dihomo pgf2α	C22H38O5	6.01	381.264	2557.73	4609.22	1875.54	2008.24	3885.74	2723.85	729.375	2039.86	1735.64	893.673	2037.67	1395.36
2',3'-isopropylideneguanosine	C13H17N5O5	2.79	358.094	302.794	1824.86	350.39	811.163	1256.75	819.264	1121.05	904.796	309.882	617.739	776.731	598.498
2',4',6'-trihydroxydihydrochalcone	C15H14O4	4.16	257.082	843.084	1195.26	844.238	422.605	658.287	618.511	2032.97	7273.97	797.503	1717.31	3251.66	3285.47
2,2'-methylenebis(4-methyl-6-tert-butylphenol)	C23H32O2	10.3	339.233	3519.9	2832.86	2563.64	898.42	6204.42	599.279	32638.3	281.192	2619.48	13516.2	1668.21	2112.93
2,3-diphenylpropanoic acid	C15H14O2	1.71	225.088	3026.02	12531.5	2983.37	4519.69	9055.25	7075.59	7744.07	3834.35	6472.57	5206.02	8350.07	8348.08
2,4(1h,3h)-quinazolinedithione	C8H6N2S2	10.53	192.99	2421.61	2208.24	1903.56	1803.9	2212.5	2009.56	1028.64	1261.94	1528.49	1268.57	1444.95	1244.5
2,4-dihydroxy-3,5,6-trimethylbenzoic acid	C10H12O4	3.14	195.064	1344.83	1502.5	1623.62	1379.29	2511.12	2525.74	1058.74	2636.42	1651.81	1830.35	2740.83	2733.52
2,4-dimethoxybenzoic acid	C9H10O4	2.96	181.05	2206.8	718.213	1028.17	1220.78	680.096	1021.15	741.284	2229.87	1389.28	1402.32	2367.29	1675.16
2,6-di-tert-butyl-4-nitrophenol	C14H21NO3	8.95	250.145	59206.9	19866.5	56741.2	38529.2	18771.5	23295.3	22429.1	17659.6	22833.8	33458.9	19311	19046.3
2-(1,1'-biphenyl-4-ylcarbonyl)benzoic acid	C20H14O3	4.05	301.084	729.014	643.084	642.299	574.485	908.73	524.589	1452.82	3055.14	633.896	1184.63	2006.9	1558.93
2-(1h-indol-3-ylmethylene)malononitrile	C12H7N3	5.85	192.057	1387.8	2047.94	2040.15	2183.26	1561.7	1533.55	629.971	931.826	994.765	767.48	762.805	775.35
2-(4-tert-butylphenoxy)propanoic acid	C13H18O3	6.04	221.118	3829.23	916.309	1620.45	2470.14	1950.49	1676.82	2062.21	1483.11	1817.21	1537.43	1883.87	1736.27
2-[[3,4-dihydroxy-4-(hydroxymethyl)oxolan-2-yl]oxymethyl]-6-[(6,6-dimethyl-4-bicyclo[3.1.1]hept-3-enyl)methoxy]oxane-3,4,5-triol	C21H34O10	2.98	445.209	1120.25	2134.61	1214.36	1055.84	1416.76	968.101	1707.77	4838.51	1292.13	1718.85	2333.01	1893.33
2-amino-n-benzyl-3-(1h-indol-3-yl)propanamide	C18H19N3O	1.3	292.141	1677.95	9831.55	838.473	2692.52	4016.27	3335.88	1873.06	1948.1	1247.7	886.5	1444.82	1204.68
2-arachidonoyl-1-stearoyl-sn-glycero-3-phosphoethanolamine	C43H78NO8P	12.85	766.534	2213.84	3734.57	1291.53	3534.86	1080.95	1089.38	925.596	3508.65	1637.81	3804.4	1890.5	1979.41
(9z)-5,8,11-trihydroxyoctadec-9-enoic acid	C18H34O5	5.31	329.233	18971.4	18500.1	29551.6	15333.5	22802.1	19005.4	4601.56	17073.1	10314.6	8423.21	10679	11139.4
2-hydroxyhexadecanoic acid	C16H32O3	10.11	271.228	10175.1	65648.1	30141.8	28760.3	35735.4	31414.3	8770.38	18971.7	33467.9	23434.1	16761.7	17116.9
2-hydroxyibuprofen	C13H18O3	5.74	221.118	14511.2	4054.9	5320.39	5610.67	5300.5	5037.91	6060.59	5244.6	6226.61	6623.76	5216.32	6019.25
2-hydroxymyristic acid	C14H28O3	8.95	243.197	3514.63	4692.4	3593.49	3736.69	3462.75	4786.83	911.085	2458.27	3048.71	2407.42	2589.02	2157.34
2-indolecarboxylic acid	C9H7NO2	3.24	160.04	1117.71	727.932	499.212	587.581	735.573	613.317	758.863	1983.6	676.676	447.253	467.629	720.291
2-isobutyl-1,3-dioxo-2,3-dihydro-1h-isoindole-5-carboxylic acid	C13H13NO4	3.98	246.079	616.39	1722.35	754.526	536.062	520.178	673.135	866.037	480.47	504.078	552	773.567	595.068
2-methoxyphenol sulfate	C7H8O5S	2.98	203.002	13274.1	56117	30545.2	28490	28350	29988.6	5888.22	72034.6	14822.4	39363.6	33299.3	32826.8
2-methyl-4,6-dinitrophenol	C7H6N2O5	5.82	197.021	1066.78	2465.07	1319.87	1306.25	2005.22	1715.71	768.372	898.131	763.636	595.042	882.617	779.364
2-methylguanosine	C11H15N5O5	1.46	296.1	2171.64	2994.85	5026.96	2313.16	4458.89	3640.66	1853.72	2655	1720.17	1476.99	2451.69	2512.49
2-methylmaleate	C5H6O4	1.67	129.019	800.684	2672.81	874.498	1191.09	1852.46	1693.79	701.794	1456.33	860.327	1254.72	987.926	1037.05
(1s,4as,5r,6r)-6-hydroxy-5-[(z)-5-hydroxy-3-methylpent-3-enyl]-1,4a,6-trimethyl-3,4,5,7,8,8a-hexahydro-2h-naphthalene-1-carboxylic acid	C20H34O4	7.55	337.238	1680.42	1133.84	1734.98	1195.34	1695.3	1025.71	741.258	1768.7	712.243	1016.78	1374.89	1055.94
(z)-9,12,13-trihydroxyoctadec-15-enoic acid	C18H34O5	5.68	329.234	2262.64	1543.64	1965.99	1386.53	1798.12	1482.45	760.557	1681.25	892.389	1111.84	883.858	741.227
2-oleoyl-1-stearoyl-sn-glycero-3-phosphoserine	C42H80NO10P	10.37	788.541	3414.48	2323.3	3400.81	2065.87	2860.71	2182.68	1448.37	3191.07	2195.75	1263.39	2181.78	1961.29
2-propylphenol	C9H12O	4.67	135.082	915.775	1431.32	2107.74	1339.26	971.981	784.95	954.218	4884.13	742.311	2647.51	1462.33	1755.96
3,5-dimethylphenol	C8H10O	3.99	121.066	2119.49	652.811	1311.55	817.743	542.199	406.896	605.406	754.535	1330.09	732.808	840.21	414.797
3,6-ditert-butyl-1,2-benzenediol	C14H22O2	8.27	221.155	8087.47	3713.91	2931.22	4047.87	3556.75	3029.44	4000.31	3437.85	3840.05	3004.63	4526.58	4162.64
3-(2-(4-hydroxy-3-methoxyphenyl)-3-(hydroxymethyl)-7-methoxy-2,3-dihydro-1-benzofuran-5-yl)propyl .beta.-d-glucopyranoside	C26H34O11	2.12	521.2	158.945	3552.03	281.061	1183.36	1949.98	1545.83	1984.87	535.954	625.472	774.371	659.039	859.658
(±) 5-ipf2α-vi	C20H34O5	6.9	353.233	4995.86	1004.44	6340.73	2402.02	2764.59	2590.68	409.998	2380.94	1936.16	2077.39	1986.4	1199.43
3-(3-hydroxyphenyl)propionic acid sulfate	C9H10O6S	2.59	245.012	919.406	1098.02	595.333	332.555	456.525	851.133	1645.99	3154.35	969.133	1147.22	2421.35	1997.3
3-(4-hydroxyphenyl)-3-oxopropyl ?-d-glucopyranoside	C15H20O8	2.8	327.109	388.261	1042	627.692	490.618	745.905	541.465	1594.41	1916.91	670.7	976.954	1079.11	1317.51
3-(alpha,alpha-dimethylallyl)psoralen	C16H14O3	2.31	253.083	1067.72	1037.4	809.899	852.167	512.303	747.902	768.935	1180	321.818	978.488	771.963	972.473
3-(cyclohexylamino)-2-hydroxy-1-propanesulfonic acid	C9H19NO4S	4.51	236.096	4288.34	2973.65	26832.3	8855.52	9358.84	8610.9	2335.43	4650.73	2498.51	3085.39	2559.92	2844.8
3-(tritylsulfanyl)propanoic acid	C22H20O2S	1.19	347.11	887.985	2589.16	2306.16	1836.1	1394.12	2191.9	2076.64	1470.29	1102.46	905.023	3832.57	2134.77
3-allyl-5-isobutylimidazolidine-2,4-dione	C10H16N2O2	2.17	195.114	713.404	3264.53	1310.15	1447.28	1774.82	2055.99	901.716	443.952	1106.92	815.885	1183.87	837.589
3-alpha,20-alpha-dihydroxy-5-beta-pregnane 3-glucuronide	C27H44O8	5.9	495.296	481.519	1638.4	1133.84	682.066	1004.78	794.047	823.02	751.213	476.008	305.976	646.194	490.251
3-furancarboxylic acid, tetrahydro-4-methylene-5-oxo-2-propyl-, (2r,3s)-rel-	C9H12O4	3.19	183.066	1365.08	4351.01	3436.27	3157.44	4153.42	3065.16	1265.78	5477.37	645.931	2804.38	3309.89	2667.98
3-hydroxy-3-methyl-2,3-dihydro-1h-indol-2-one	C9H9NO2	2.73	162.056	1153.66	1282.32	1398.89	762.859	1753.87	1231.91	1495.5	5634.42	891.636	1903	2211.76	1771.72
3-hydroxy-tetradecanoic acid	C14H28O3	8.39	243.197	636.168	1384.41	1014.73	743.722	847.492	832.959	566.089	724.716	385.03	548.291	580.377	532.748
3-hydroxybenzoic acid sulfate	C7H6O6S	2.09	216.981	767.275	4261.95	2143.4	1577	3347.64	2350.49	1762.35	5697.1	1499.35	1984.98	3526.77	2772.96
3-hydroxydodecanoic acid	C12H24O3	7.25	215.166	5116.82	16501	1435.4	5077.48	7423.65	6817.14	1470.78	6239.95	1983.28	3444.96	2775.78	3618.83
(±)-enterolactone	C18H18O4	5.07	297.113	1559.5	27088.4	11599.8	20399.8	4786.91	8871.65	2333.28	12279.1	1027.4	8432.05	2469.54	2488.44
3-hydroxyoctadecanoic acid	C18H36O3	10.77	299.259	920.26	1411.35	1628.56	710.395	1389.31	1095.5	648.484	558.242	1655.84	504.726	529.91	569.785
3-hydroxysebacic acid	C10H18O5	3.06	217.109	418.876	588.982	247.75	470.23	633.438	558.161	619.158	1565.78	481.557	773.972	996.947	727.395
3-methoxy-4-(2-methylpropoxy)benzoic acid	C12H16O4	5.06	223.098	3776.88	1445.53	1079.82	1465.77	1158.91	870.225	1619.56	1171.38	1074.82	1098.64	1359.01	1317.03
3-methoxyphenol sulfate	C7H8O5S	2.32	203.002	496.916	1292.36	1098.69	644.29	872.909	956.988	444.012	3492.58	854.959	1964.04	2160.54	1491.69
3-methyl-1-(2,4,6-trihydroxyphenyl)butan-1-one	C11H14O4	3.76	209.08	8634.76	18946.4	21490.2	13033.1	20105.9	19308.7	6908.78	57182.8	11974.8	21222.2	33923.5	30480.3
3-o-protocatechuoyl ceanothic acid	C37H50O8	10.22	621.346	676.354	1440.26	683.617	848.489	738.541	739.609	603.465	328.584	577.799	470.872	538.145	562.56
3-oxostearic acid	C18H34O3	9.53	297.244	1104.4	969.212	973.808	710.935	708.19	830.007	584.21	978.571	701.815	802.168	745.336	696.21
33fta; lc-esi-qq; ms2; ce60; [m-h]-	C6H5F7O2	4.37	241.01	1936.6	1437.2	1114.69	1400.92	1374.71	1178.18	1435.19	1307.19	1060.26	1146.94	1588.38	1327.35
(±)-ur-144 n-(4-hydroxypentyl) metabolite	C21H29NO2	2.61	326.208	807.92	5269.82	278.668	1434.15	2674.22	1771.54	2189.54	827.785	475.777	732.5	852.924	810.129
3a-hydroxy-3,5a,9-trimethyl-3,4,5,6,7,9b-hexahydrobenzo[g][1]benzofuran-2,8-dione	C15H20O4	3.92	263.129	1178.06	677.542	202.461	601.289	452.029	549.25	2201.51	7060.07	1090.48	1883.29	2930.67	3020.88
4,4'-(2-methylpropane-1,1-diyl)diphenol	C16H18O2	2.82	241.119	17462.7	42089.4	18251.5	16789	32762.1	25878.5	15690.8	31759.6	8509.52	13969.2	24834.5	22654.7
4-(2-hydroxyethyl)piperazine-1-ethanesulfonic acid	C8H18N2O4S	1.36	237.091	1129.34	15595.1	764.762	5415.19	9072.17	7473.3	7786.33	835.052	1153.7	2940.96	4597.01	3736.65
4-[(2r,3s,7r,8r,8as)-2,3,4'-trihydroxy-4,4,7,8a-tetramethyl-6'-oxospiro[2,3,4a,5,6,7-hexahydro-1h-naphthalene-8,2'-3,8-dihydrofuro[2,3-e]isoindole]-7'-yl]butanoic acid	C27H37NO7	2.55	486.258	1080.86	5721.62	241.439	1377.68	2416.37	2011.34	2174.93	1332.47	785.836	1129.09	1410.2	1054.45
4-[(e)-3-[(2r,3r,4s,5s,6r)-3-[(2s,3r,4r)-3,4-dihydroxy-4-(hydroxymethyl)oxolan-2-yl]oxy-4,5-dihydroxy-6-(hydroxymethyl)oxan-2-yl]oxybut-1-enyl]-3,5,5-trimethylcyclohex-2-en-1-one	C24H38O11	4.23	501.233	873.714	1511.57	1469.28	801.948	230.243	747.71	695.956	915.968	243.257	211.223	439.465	446.472
4-cyanobenzoic acid	C8H5NO2	2.59	146.025	1828.36	3699.77	481.557	1466.37	593.547	598.638	4165.76	13001	1496.67	4334.01	6356.96	4893.96
(±)11-hede	C20H36O3	9.1	323.259	1385.14	4169.5	1774.58	2454.1	1963.28	2376.82	843.509	1791.65	1422.28	1190.42	851.157	1361.05
4-formyl indole	C9H7NO	3.67	144.046	8771.32	20240.8	11735.2	16164.2	7822.83	11114.2	1623.29	6232.39	3527.24	5913.9	3648.66	3374.96
4-hydroxy-n-methylbenzamide	C8H9NO2	2.03	150.056	297.614	763.354	436.501	531.132	342.517	490.802	2156.77	5425.98	586.874	2282.75	3007.47	2463.41
(±)12(13)-epome	C18H32O3	8.22	295.228	11685.4	34467.1	34220.2	25020.7	26957.6	25205.6	6847.63	15287.2	14026.2	13439.3	14259.2	12861.3
4-hydroxyquinoline-2-carbaldehyde	C10H7NO2	3.02	172.04	804.633	4831.75	1031.56	1542.98	2112.68	1967.96	1524.55	727.606	625.548	762.237	1282.51	1134.13
4-oxododecanedioic acid	C12H20O5	4.08	243.124	461.474	548.727	595.262	529.783	600.614	507.039	677.533	1143.02	506.681	451.779	799.077	860.9
5'-carboxymeloxicam	C14H11N3O6S2	4.98	380.002	611.403	1388.01	917.415	758.562	994.552	908.31	562.69	788.566	690.38	389.785	1092.4	849.532
5(s),12(s)-dihete	C20H32O4	6.84	335.223	2365.76	2184.66	2086.39	1685.48	2199.09	1964.85	999.975	1809.67	1695.19	1336.86	2033.63	1601.23
(±)12,13-dihome	C18H34O4	7.06	313.238	1550.59	1960.03	1223.24	899.519	1568.83	1248.58	928.327	1322.56	910.887	1188.97	1276.94	1186.68
5(s)-hetre	C20H34O3	9.46	321.245	646.049	458.785	1019.01	683.457	625.775	587.283	432.134	605.349	493.165	463.916	505.292	310.299
5,6-dehydro arachidonic acid	C20H30O2	9.85	301.218	5332.53	16272.2	15883.9	13125.9	9504.37	12885.6	4721.07	5429.07	9231.89	10087.9	4583.76	5347.55
5,6-dihydroxy-8z,11z,14z-eicosatrienoic acid	C20H34O4	7.95	337.238	2887.97	4419.75	5800.74	3937.39	3704.99	3853.73	1723.42	5423.73	2130.86	3038.78	2899.33	2147.39
5-(3-nitrophenyl)-2-furoic acid	C11H7NO5	1.49	232.027	1263.89	1019.59	597.621	1046.73	1321.43	1507.17	774.383	1030.69	876.453	891.494	566.326	964.067
5-(4-chlorophenyl)-2-(trifluoromethyl)furan-3-carboxylic acid	C12H6ClF3O3	5.82	288.992	1611.85	3003.43	1084.11	1863.42	3571.3	2743.52	1660.11	2406.65	859.196	1977.4	2278.31	2154.71
5-amino-2-(1,3-dioxooctahydro-2h-4,7-methanoisoindol-2-yl)-5-oxopentanoic acid	C14H18N2O5	2.13	293.115	2895.2	14873.4	5844.05	8837.61	13831.2	10541.5	18672.7	2980.64	2898.17	8210.68	13724.9	11214.2
5-methoxysalicylic acid sulfate	C8H8O7S	1.47	246.992	700.028	533.629	896.821	594.978	678.703	684.79	772.1	4284.25	586.383	1525.81	2310.02	2140.6
(±)12-hepe	C20H30O3	8.05	317.212	2434.34	12052.1	5544.83	5032.44	6933.3	6278.25	2504.67	4000.64	2715.65	3996.62	3724.35	3630.91
5-oxo-6e,8z,11z,14z-eicosatetraenoic acid	C20H30O3	9.17	317.212	3442.83	1309.76	4109.78	1414	1226.76	1595.46	990.304	2688.86	1231.58	1536.58	1309.76	819.446
5-trans pgf2α	C20H34O5	5.35	353.233	67505.2	68647.6	30115.8	32403.5	69282.7	55260.9	13093.9	19659.4	30267.2	16999.8	25520.1	22936.7
53fta	C8H5F11O2	5.26	341.004	4542.51	2199.38	1772.17	2006.38	1958.13	2234.94	1751.1	2054.63	2085.96	1930.99	1840.52	1971.2
(2-aminoethoxy)[2-[docosa-4.7.10.13.16.19-hexaenoyloxy]-3-[hexadec-1-en-1-yloxy]propoxy]phosphinic acid	C43H74NO7P	11.67	746.51	932.678	1123.43	804.931	601.862	789.942	765.616	995.149	1910.64	771.15	722.025	1090.25	690.391
(±)13-hdohe	C22H32O3	8.43	343.228	7271.1	10490.7	3905.18	9467.26	5737.49	7724.16	2288.88	3717.74	3140.46	4465.5	1765.15	2896.65
5:2 fluorotelomer carboxylic acid	C7H3F11O2	5.84	326.989	2115.6	1086.33	1017.74	858.284	1021.52	751.632	1007.98	1042.91	731.491	1211.89	930.46	937.693
5s,6r-dihydroxy-7e,9e,11z,14z-eicosatetraenoic acid	C20H32O4	8.01	335.223	4923.06	8181.18	5340.97	5082.4	7788.24	6718.12	6679.31	5499.39	4233.18	4983.6	6166.57	5730.5
5s-hydroperoxy-6e,8z,11z,14z-eicosatetraenoic acid	C20H32O4	8.09	335.223	4792.18	5219.35	7105.36	3375.61	3571.1	3570.08	1131.53	2883.29	2455.55	1614.11	2264.05	1407.36
5β-cholanic acid-3α, 12α-diol n-(2-sulphoethyl)-amide	C26H45NO6S	6.05	498.289	14307.5	42640.6	60139.1	27967.8	44546.3	41020.9	8547.05	12912.2	53905.3	23725.1	31024	28651
(±)14-hdohe	C22H32O3	8.49	343.228	12499.4	20932.2	20532.2	19740.4	15266.9	14797.8	3203.53	12384.1	9328.92	12190.6	7432.46	7683.05
6,6'-methylenebis(2,4-di-tert-butylphenol)	C29H44O2	11.51	423.327	3097.48	1861.96	1905.4	1832.04	2248.06	1923.74	2294.39	1551.15	1975.86	2884.16	2107.13	2525.08
6-(3-(.beta.-d-glucopyranosyloxy)butyl)-5,5-dimethyl-3-oxocyclohex-1-ene-1-carboxylic acid	C19H30O9	3.31	401.182	1106.16	1521.64	1196.48	955.274	1805.35	1214.55	2214.77	5175.91	1371.81	2423.78	3380.12	2926.39
6-keto-pgf1α	C20H34O6	4.57	369.228	74207.9	49147.1	19109.4	29997.1	57670.4	44959.9	6728.31	10263.7	9826.05	6853.33	9345.43	9783.44
6-phenyl-1-(4-pyridinylmethyl)-1h-pyrazolo[3,4-b]pyridine-4-carboxylic acid	C19H14N4O2	3.72	329.104	1713.29	996.116	1835.39	844.661	2057.54	1370.66	2258.1	3878.59	1561	1693.33	3278.89	2547.48
7(s),17(s)-dihydroxy-8(e),10(z),13(z),15(e),19(z)-docosapentaenoic acid	C22H34O4	7.81	361.238	2658.83	2118.29	5388.1	2032.16	2444.23	2397.91	1253.62	1873.09	1422.67	1791.73	1468.31	1577.5
7-keto-3.alpha.,12-.alpha.-dihydroxycholanic acid	C24H38O5	5.63	405.265	4598.88	14732.5	16567.5	8348.48	16665.1	11291.6	4919.48	82438.3	8256.88	23689.4	41540.3	34833.6
8(s)-hetre	C20H34O3	8.85	321.244	6162.08	19051.8	12577.4	13892.7	12038.9	13840.7	4398.34	11575.4	8976.86	11130	8621.5	7390.29
8,11-eicosadiynoic acid	C20H32O2	10.42	303.233	140271	219930	312677	259000	175494	211821	78420.1	133177	144374	176136	95965.4	109954
(±)16-hete	C20H32O3	8.27	319.228	5330.74	6056.44	10067.3	3718.09	4272.64	4819.95	799.078	5582.66	3335.93	4218.18	3452.77	3081.45
8-iso prostaglandin a2	C20H30O4	6.36	333.207	1930.04	3447.43	1943.42	2057.45	3249.85	2275.68	576.047	1534.93	1116.84	1454.21	1552.29	1489.3
8-iso-13,14-dihydro-15-keto-pgf2α	C20H34O5	5.91	353.234	5935.48	14289.3	8846.08	6277.47	11144.8	9638.16	945.49	5178.96	3758.88	2925.28	4150.89	4541.68
8-iso-15-keto pgf2α	C20H32O5	5.59	351.218	3119.63	1155.13	2057.81	1260.39	2344.62	1989.06	535.326	1551.95	1007.63	1112.27	1167.89	905.638
9,10-dihydroxy-12z-octadecenoic acid	C18H34O4	8.59	313.239	2303.58	10940	12944.5	5889.3	10398.3	11719.9	3108.31	2167.01	6840.75	4480.74	5239.2	5586.82
9-(2,3-dihydroxypropoxy)-9-oxononanoic acid	C12H22O6	3.53	261.134	1393.9	927.585	1818.91	827.877	1356.63	1136.06	877.227	929.599	680.874	995.064	1346.56	804.713
(±)20-hdohe	C22H32O3	8.23	343.228	3455.37	2066.21	3562.54	2829.4	2743.26	2723.23	462.719	3510.46	1667.28	1853.14	2329.62	1938.05
9-(5-o-methylpentofuranosyl)-1,9-dihydro-6h-purin-6-one	C11H14N4O5	1.51	281.09	2810.9	3512.02	5842.39	3195.32	4306.51	4243.35	2100.62	2061.27	4229.62	2029.23	3155.06	2582.99
9-oahsa	C36H68O4	11.22	563.504	2550.95	2099.4	5023.01	910.857	1083.18	1015.24	1037.65	1259.13	1493.69	403.731	936.893	1054.08
9s-hydroxy-10e,12z,15z-octadecatrienoic acid	C18H30O3	7.68	293.212	993.727	1624.83	1903.77	1359.84	1403.67	1288.52	505.66	846.247	632.847	613.64	482.169	745.17
[(4r,5s,6r,6as,7r,10ar,11br)-5-acetyloxy-6-hydroxy-10a-methoxy-4,7,11b-trimethyl-9-oxo-1,2,3,4a,5,6,6a,7,11,11a-decahydronaphtho[2,1-f][1]benzofuran-4-yl]methyl acetate	C25H36O8	6.73	463.231	510.077	746.753	908.958	1394.55	1073.37	629.436	634.536	718.189	587.609	1177.26	785.999	651.879
[2-(acetylamino)phenoxy]acetic acid	C10H11NO4	3.04	208.062	1568.97	466.738	1474.47	705.893	1606.58	1378.03	940.159	750.252	597.579	131.149	812.934	606.566
[5-[4-(3,4-dihydroxyphenyl)-2,3-dimethylbutyl]-2-hydroxyphenyl] 4-hydroxybenzoate	C25H26O6	2.26	421.174	1215.3	4614.37	1232.91	2022.41	2788.69	2334.23	2792.62	1292.41	1085.74	1393.85	1667.31	1617.14
acamprosate	C5H11NO4S	1.75	180.034	789.85	580.059	3830.27	1394.18	1795.76	1693.21	671.647	592.584	528.848	578.196	670.864	661.04
acetyl-l-tyrosine	C11H13NO4	2.13	222.077	657.154	1019.47	477.553	884.511	1862.46	1374.52	434.988	856.481	529.461	755.779	1526.09	1541.67
adenylyl(3'-5')cytidine	C19H25N8O11P	1.33	571.131	16153.1	6494.32	28343.4	16510.9	24718.5	22298.6	9492.31	26264.3	9401.62	11943.1	20708.9	19904.6
ala-ile	C9H18N2O3	1.83	201.124	1384.08	2333.35	1595.27	1372.29	2456.36	1927.51	4995.05	2718.85	1703.77	2651.05	4305.41	3444.33
ala-trp	C14H17N3O3	2.41	274.12	2727.8	560.48	3040.3	952.614	1878.01	1517.13	2652.2	1989.9	923.38	1450.59	3220.74	2430.43
aleuritic acid	C16H32O5	4.17	303.218	461.44	1221.81	626.922	570.7	1423.57	878.327	483.716	6086.76	972.737	1810.75	2156.57	2663.62
arg-asn	C10H20N6O4	3.59	287.151	595.15	1071.94	906.534	622.211	865.27	706.892	1490.69	2450.93	457.477	1129.28	989.74	884.088
arg-pro	C11H21N5O3	0.79	270.158	683.616	1403.22	703.089	366.662	469.723	500.444	1365.57	1023.62	696.994	375.581	1036.56	777.918
(±)4-hdohe	C22H32O3	8.9	343.228	4085.42	756.937	4034.27	2623.71	2091.81	2382.31	1006.5	3860.38	1887.23	2267.74	1974.17	815.242
asn-leu	C10H19N3O4	1.77	244.13	2274.18	7265.86	1181.1	2974.66	5317.94	4637.76	13574.7	2348.26	1654.17	6298.87	8569.45	8232.85
asn-phe	C13H17N3O4	1.99	278.115	2355.73	8690.76	1904.1	3313.82	6441.11	5317.82	14566.1	3083.46	2474.95	5351.45	9515.39	8060.82
asn-trp	C15H18N4O4	2.34	317.125	291.473	1092.77	918.088	851.06	1265.42	1012.54	1945.86	1019.19	176.712	860.2	1279.64	1135.42
asn-tyr	C13H17N3O5	1.41	294.11	1210.83	2355.92	1191.77	1328	2782.71	2130.14	4432.72	2385.46	1947.31	2092.99	4554.66	3106.62
asp-leu	C10H18N2O5	1.77	245.114	1308.84	1727.57	1415.2	1185.52	1916.1	1455.92	2612.41	1217.05	955.761	1318.26	1430.56	1462.78
asp-trp	C15H17N3O5	2.47	318.11	607.323	813.414	901.028	662.081	960.764	1117.08	2471.11	617.279	127.546	682.989	1424.72	1168.55
asp-tyr	C13H16N2O6	1.48	295.095	958.984	1433.02	677.412	1158.32	2052.84	1611.53	3758.58	1390.38	960.968	1402.28	3051.49	2590.35
atpa	C10H16N2O4	2.08	227.104	5239.02	10801.2	3012.76	4992.43	8613.7	6764.29	5170.41	4267.58	4309.34	4026.95	5495.55	5504.5
aurantiamine	C16H22N4O2	8.9	301.166	3210.5	2589.11	2799.23	1847.48	1702.84	1633.13	1990.63	1727.74	2145.98	2591.1	952.993	1171.08
aurapten	C19H22O3	8.5	297.154	399.547	849.241	450.847	519.905	780.884	648.382	1273.08	1599.61	501.94	1074.34	1028.96	994.064
(±)5-hete	C20H32O3	8.81	319.228	5939.32	6301.73	13115.6	7278.14	7455.85	6502.4	6254.81	6605.24	4511.65	7487.8	7701.45	5741.64
benzeneoctanol, 3-hydroxy-4-[(1r,3s)-3-hydroxycyclohexyl]-.theta.,.theta.-dimethyl-, rel-	C22H36O3	9.25	347.259	3245.99	7926.53	9545.15	8318.04	4642.56	7552.56	1811.44	5223	4955.18	4874.35	3644.32	3475.83
benzyl 6-o-(6-deoxy-.alpha.-l-mannopyranosyl)-.beta.-d-glucopyranoside	C19H28O10	3.53	415.162	831.132	953.574	397.073	266.675	477.292	411.278	1653.45	1636.88	308	588.835	1026.94	1022.92
benzyl salicylate	C14H12O3	4.23	227.072	528.186	1944.06	1864.99	1020.53	1458.05	1278.82	397.458	6609.18	960.435	2328.87	3109.02	2989.89
biliverdin; lc-tdda; ce10	C33H34N4O6	6.04	581.243	1177.83	3133	900.991	486.019	358.846	1050.09	646.711	1226.66	1391.02	780.066	503.764	750.56
buxifoliadine a	C25H29NO4	4.07	406.198	1140.94	2392.69	606.584	985.587	1732.67	1219.1	5140.62	1604.03	998.439	2183.9	2812.25	2332.33
c11-las (standard mix)	C17H28O3S	10.04	311.169	4946.13	2685.88	5750.81	5786.55	2660.97	2446.53	2579.74	2908.98	2480.1	30503.1	3306.44	2490.93
(±)5-hetre	C20H34O3	9.63	321.244	730.021	789.974	1001.36	722.489	511.101	616.299	559.899	381.093	591.895	545.241	518.167	532.548
c12-ae1s (tentative)	C14H30O5S	10.53	309.174	5482.74	3481.56	7929.96	6570.13	4924.58	4261.54	3033.11	3133.17	2679.89	10221.7	4531.58	3100.62
c27h46o14; plasma id-1644	C27H46O14	8.24	593.275	742.925	821.6	1087.5	861.435	1023.76	1130.32	943.256	1011.15	319.677	725.139	896.231	749.548
carmamycin b	C25H45N3O7S	9.21	530.287	1782.36	740.171	1178.27	657.152	1690.39	1303.3	691.159	915.211	2075.48	1440.33	993.229	1413.33
cedrelone	C26H30O5	3.24	421.21	189.875	1227.81	484.451	522.096	851.811	626.602	908.848	538.855	237.652	533.601	531.35	479.566
(±)8-hdohe	C22H32O3	8.7	343.228	2390.99	1815.39	2447.52	1608.54	1607.55	1034.35	845.367	2766.85	1593.67	1382.43	940.134	689.233
cerp 14:0;2o/10:0	C24H50NO6P	10.35	478.327	1518.25	389.85	586.326	771.292	594.598	759.018	692.381	701.109	976.176	960.199	289.544	870.699
cerp 14:1;2o/10:0	C24H48NO6P	9.58	476.314	1014.54	820.08	522.958	357.918	696.947	355.93	366.866	781.455	946.495	714.842	422.542	825.201
cerp 15:0;2o/10:0	C25H52NO6P	10.28	492.346	1607.79	1076.06	1161.07	642.036	2594.15	1177.07	1096.76	883.05	3246.18	1506.09	1205.07	1812.1
cerp 16:0;2o/2:0	C18H38NO6P	7.05	394.237	595.758	1292.46	1590.34	950.046	1246.93	1140.05	274.128	545.287	768.943	935.201	822.383	887.699
cerp 17:0;2o/2:0	C19H40NO6P	7.62	408.252	3030.73	1342.29	6263.7	2358.57	5268.55	3232.98	1511.49	2084.63	3511.7	2035.58	1584.79	2342.47
cerp 18:0;2o/2:0	C20H42NO6P	8.12	422.268	4241.43	8745.66	11562.5	4493.83	8497.08	6801.7	3970.55	3757.45	6717.08	6041.62	5114.06	5559.83
cerp 19:0;2o/2:0	C21H44NO6P	8.14	436.283	1258.7	856.856	1209.16	614.828	1062.77	1357.5	781.545	338.644	1492.18	739.746	1029.59	980.798
(±)9-hode	C18H32O3	7.8	295.228	3014.66	6467.52	9145.06	2744.42	3991.58	4955.37	810.714	3634.2	3003.65	3137.76	3781.33	2521.22
cerp 19:1;2o/2:0	C21H42NO6P	8.1	434.268	2016.49	1140.61	2760.49	1643.5	2604.01	2419.98	789.274	1926.93	2250.83	2344.2	2026.33	2125.72
cichorioside b	C21H28O10	3.72	439.162	631.639	3107.26	202.463	1180.71	2087.3	1729.32	1498.03	1495.04	286.241	921.508	1081.68	790.904
cinnamoylglycine	C11H11NO3	3.7	204.067	963.217	2165.22	1173.03	671.13	1296.81	1289.07	3005.63	4987.06	691.438	2048.21	3869.15	3668.98
cis-4,10,13,16-docosatetraenoic acid	C22H36O2	11.04	331.265	16943.1	29603.8	53782.7	32594.3	19427.2	23484.2	10885.9	11519.1	28391	30157	11627.5	15713.7
cis-5,8,11-eicosatrienoic acid	C20H34O2	10.81	305.249	38438.6	76578.7	73350.9	77014	59275.9	63766.2	17745.4	16140.8	48003.7	47673	21151.4	23041
cp 47,497-c8-homolog c-8-hydroxy metabolite	C22H36O3	9.05	347.259	1512.97	1406.3	4111.18	2090.47	1620.68	2025.84	697.506	1655.55	1583.75	1631.96	1120.19	1505.79
cumanin	C15H22O4	8.81	265.148	209170	102400	149505	311570	138773	196567	298570	162167	132546	370897	178546	181980
cyclo [arg-gly-asp-d-phe-val]	C26H38N8O7	2.39	573.29	1000.81	3600.14	660.375	1237.95	1856.43	2314.31	5167.29	2056.99	896.794	2319.29	3396.64	2824.05
d-myo-inositol, 1-[2-hydroxy-3-[(1-oxo-9,12-octadecadienyl)oxy]propyl hydrogen phosphate], [s-(z,z)]-	C27H49O12P	9.1	595.289	4219.35	17474.1	10715.9	8827.53	14193.5	12942.5	3732.09	2867.93	2703.85	2862.96	4343.66	3684.35
daidzein 4'-sulfate	C15H10O7S	3.53	333.008	1034.14	1396.68	437.864	1143.62	1535.63	1251.53	332.938	4319.12	531.692	2800.72	1184.45	1524.45
dimethenamid ethanesulfonic acid	C12H19NO5S2	5.17	320.059	974.73	1063.55	1675.71	658.455	373.584	435.684	695.99	573.683	449.947	242.485	589.455	539.716
dl-leu-dl-val	C11H22N2O3	2	229.156	3429.81	7330.12	3952.76	4450.06	7808.93	7963.05	12821	2754.7	2068.73	5893.69	7479.1	6371.47
(±)9-hpode	C18H32O4	7.32	311.223	9521.04	4251.96	22830.3	6279.21	11647.1	9784.28	1659.3	8146.09	4961.94	4452.39	5758.69	5021.77
dodecylbenzenesulfonic acid	C18H30O3S	12.8	325.185	13152.4	6208.03	14739.7	9833.64	4273.01	4819.15	4343.58	5895.07	5559.61	55912.2	7260.43	4908.13
ent-prostaglandin e2	C20H32O5	5.48	351.218	11248.3	9763.51	11269.8	7974.91	14138.6	12278.2	1669.64	4920.88	6746.03	3294.25	5220.05	4461.51
ethyl myristate	C16H32O2	13.79	255.233	5951.06	8720.18	9132.2	6755.61	7874.83	7320.11	4043.77	4952.91	5636.86	5508.21	5168.45	5339.24
fahfa 19:0	C19H36O4	11.38	327.254	867.578	1110.77	545.006	829.068	1030.93	980.189	614.325	886.324	770.711	917.472	795.545	792.377
fahfa 20:0	C20H38O4	11.84	341.272	1238.57	2616.37	1581.19	1515.02	2415.61	2075.25	1094.79	1324.8	430.658	1214.29	1393.74	1354.86
fahfa 21:1	C21H38O4	11.44	353.27	1080.71	1116.97	737.439	775.207	1105.04	935.021	591.428	827.251	900.354	568.094	689.136	672.576
fahfa 21:2	C21H36O4	10.85	351.254	1318.01	1639.84	814.703	491.027	1427.19	1444.74	491.027	1247.06	895.873	1225.56	750.569	670.402
fahfa 23:4	C23H36O4	10.68	375.251	1583.95	2224.59	2586.91	1634.05	1917.01	1720.22	755.202	1497.3	1029.7	984.508	1094.64	1068.35
fahfa 34:2	C34H62O4	11.14	533.456	956.966	940.468	1054.28	754.475	800.398	496.247	599.258	748.923	889.443	659.318	492.795	627.812
fahfa 36:3	C36H64O4	10.56	559.473	1305.9	10900.9	9209.98	10357.2	6369.89	8904.3	1087.28	888.012	2057.52	3617.83	1576.75	1395.86
fahfa 38:6	C38H62O4	10.56	581.455	5008.81	11473	11943.5	13688.4	10830.4	13775.4	4226.33	3263.89	6442.69	7561.62	4962.84	4947.19
fahfa 39:3	C39H70O4	11.22	601.527	1102.07	941.791	1629.89	1255.4	1714.93	1476.79	1030.26	1450.76	1033.85	1255.77	1315.26	1270.48
fahfa 40:5	C40H68O4	10.8	611.504	671.387	890.879	844.2	817.384	639.606	1015.03	493.212	663.184	554.193	655.497	603.981	547.439
fahfa 40:6	C40H66O4	10.48	609.485	463.996	1024.96	1159.99	1011.37	598.12	543.745	503.191	433.184	541.933	630.744	522.584	499.856
.alpha.-cyclodextrin	C36H60O30	0.5	971.304	4512.71	2396.99	5901.36	4559.24	4536.49	3676.14	4909.79	5847.69	5715.77	5095.71	4723.65	4757.78
fahfa 40:7	C40H64O4	10.41	607.473	4589.22	6275.76	12906	7067.84	4889.63	5101.17	1312.72	2323.1	3205.98	4179.66	1555.18	1896.16
fahfa 42:8	C42H66O4	10.8	633.487	910.666	2167.23	1689.42	2794.53	1466.64	2030.43	806.174	502.234	1377.72	1201.84	597.991	465.104
fahfa 42:9	C42H64O4	10.55	631.472	618.041	1035.12	1832.92	1473.4	826.075	1458.25	597.652	909.086	856.371	990.684	482.719	674.726
fahfa 44:11	C44H64O4	10.23	655.474	1153.34	1283.14	3347.07	2383.97	840.236	1576.43	770.906	429.035	719.353	836.272	704.639	809.43
fahfa 44:9	C44H68O4	10.52	659.504	857.519	878.585	1516.45	800.376	351.434	586.062	649.127	852.065	649.036	601.298	577.063	565.24
flopropione	C9H10O4	2.52	181.048	969.83	1618.27	1369.54	913.674	1456.14	1424.93	950.611	7195.12	1321.28	1950.59	2889.13	2822.66
florfenicol	C12H14Cl2FNO4S	3.71	355.993	828.465	7956.59	16871.4	6958.18	2079.19	3013.37	712.548	862.717	271.111	1172.13	523.073	353.754
flurenol-methyl	C15H12O3	7.98	239.068	1542.4	843.409	2059.42	1125.51	1034.04	1167.87	919.47	945.465	754.832	1436.49	963.758	1045.6
.beta.-d-glucopyranosiduronic acid, 4-(7-hydroxy-4-oxo-4h-1-benzopyran-3-yl)phenyl	C21H18O10	2.79	429.083	1263.09	3486.22	1443.24	1509	2485.12	2054.29	1741.87	4037.63	1222.55	1210.59	1990.4	1859.76
galα1-3galβ1-3glcnacβ-sp	C22H38N4O16	2.64	613.227	1211.36	2248.66	531.227	801.871	1718.44	1554.44	1436.73	900.47	576.502	557.386	1058.43	965.867
gamma-glu-leu	C11H20N2O5	1.88	259.13	3218.72	23529.4	4966.55	8348.82	17404	14593.6	16380.6	5237.45	4763.87	6581.93	12225.7	10724.7
gln val asp glu	C19H31N5O10	1.43	488.2	569.253	2992.63	852.488	882.272	1479.5	1203.37	1604.93	607.789	490.142	603.316	1035.25	900.796
.beta.-d-glucopyranosiduronic acid, 5-[3-[(2,2,3,3-tetramethylcyclopropyl)carbonyl]-1h-indol-1-yl]pentyl	C27H37NO8	2.57	502.254	422.207	1519.61	229.151	354.777	720.83	662.317	1943.74	980.38	373.139	563.824	1015.08	1118.6
gln-leu	C11H21N3O4	1.77	258.146	1378.95	4773.05	1259.54	1652.71	4846.08	3350.44	5708.45	2207.95	1052.38	2920.25	5361.3	3472.49
gln-tyr	C14H19N3O5	1.43	308.126	421.202	846.059	539.696	562.599	681.093	590.48	1023.63	604.42	419.211	687.067	864.311	1088.35
glu phe asp glu	C23H30N4O11	2.87	537.186	440.587	1627.34	860.944	552.483	750.297	1029.5	914.144	584.453	419.607	379.644	833.22	597.441
glu phe leu lys	C26H41N5O7	2.33	534.29	543.519	673.404	354.686	502.555	1171.96	639.434	603.466	971.251	767.451	435.615	733.122	669.808
glu-trp	C16H19N3O5	2.46	332.126	1371.05	2204.37	1351.88	1616.2	3006.42	1942.07	2173.1	1299.42	760.686	844.422	1680.77	1899.7
glu-tyr	C14H18N2O6	1.5	309.11	1111.65	6150.59	2150.26	3058.79	5847.41	4484.62	6699.91	1980.16	936.547	3054.78	5034.94	4087.39
glu-val	C10H18N2O5	1.29	245.115	1987.17	8811.84	1956.66	3882.8	8400.43	6489.05	6627.83	2125.02	1162.5	2800.14	5139.67	4102.29
.delta.17-6-ketoprostaglandin f1.alpha.	C20H32O6	6.03	367.214	1201.69	1860.64	947.811	630.187	986.805	1306.3	1574.13	916.331	792.717	860.66	749.385	954.426
glu-val-phe	C19H27N3O6	3.44	392.183	634.513	2081.04	859.897	777.695	1803.51	1558.33	1665.23	692.374	619.802	714.194	1424.96	1151.34
gly leu phe	C17H25N3O4	3.38	334.177	1059.42	891.178	1072.17	462.886	685.656	196.776	2584.33	1907.42	1229.61	1773.61	2566.84	2271.24
gly val ala asp val	C19H33N5O8	2.62	458.225	348.546	1786.29	728.369	374.224	1098.72	806.327	2397.03	1682.43	489.161	1381.13	1871.12	1208.49
gly-trp	C13H15N3O3	2.38	260.105	538.886	3137.27	725.929	1127.31	1554.98	1768.31	1388.16	378.13	639.99	699.641	1099	908.927
glycerophospho-n-oleoyl ethanolamine	C23H46NO7P	7.26	478.295	1405.84	655.022	512.274	745.126	787.646	936.469	717.791	1373.75	643.886	792.708	905.085	748.163
glycerophospho-n-palmitoyl ethanolamine	C21H44NO7P	7.98	452.278	950.261	1370.23	1304.04	944.018	1053.1	754.861	639.276	645.848	714.752	552.262	673.615	750.428
1,11-undecanedicarboxylic acid	C13H24O4	6.02	243.16	1852.31	1620.65	2303.6	1556.46	2020.79	1705.89	2256.47	2356.76	1450.16	2481.11	2383.83	2655.61
glycoursodeoxycholic acid	C26H43NO5	6.5	448.307	22428.4	83037.4	102456	45276.6	90427.1	69599.4	14558.3	16087.3	74124.8	29333.6	47089.2	40149.7
gravelliferone	C19H22O3	8.74	297.153	3325.2	1705.75	3086.6	4653.25	1291.5	1319.93	1820.49	1844.85	1434.66	19529.9	2219.51	3934.07
hesperetin dihydrochalcone	C16H16O6	1.54	303.083	498.183	1108.33	508.454	428.334	1013.83	918.299	2570.01	970.008	580.357	969.658	1060.05	1276.79
his glu phe glu	C25H32N6O9	2.75	559.226	889.619	5031.04	744.114	1737.3	1838.58	2687.08	1786.91	1400.38	903.272	1157.51	1833.42	1625.68
homovanillic acid sulfate	C9H10O7S	3.69	261.008	846.357	1448.26	704.78	814.775	818.849	923.751	947.97	1332.16	414.517	1159.02	787.276	820.886
hydroxyferulic acid	C10H10O5	2.96	209.046	8821.99	3431.84	4938.62	3784.6	4654.4	3960.97	4719.91	7800	4729.99	6273.06	6237.78	5922.31
ile-asp	C10H18N2O5	1.25	245.115	817.468	4243.73	1614.36	1647.12	3266.83	1893.89	2190.41	937.296	1041.89	1249.05	1407.47	1797.41
ile-gly	C8H16N2O3	1.84	187.109	1462.94	4408.08	924.583	1642.36	3350.99	2588.03	3052.83	1061.11	1297.03	1652.4	2655.29	2050.95
ile-ile	C12H24N2O3	2.37	243.171	904.682	2867.5	1320.92	1260.74	2726.08	2416.16	4996.81	1067.16	650.93	1834.44	3183.44	3021.96
ile-leu	C12H24N2O3	2.71	243.172	5466.44	9608.54	7298.99	6932.68	12446.4	10006	15678.8	3594.65	4094.8	8057.77	11723.9	9907.43
ile-phe	C15H22N2O3	3.03	277.156	3483.77	6221.65	4484.26	4189.71	7660.49	6084.86	14322.5	5585.61	2353.69	8254.6	11303	10374.4
ile-pro-ile	C17H31N3O4	2.98	340.225	511.079	1498.54	673.444	823.098	1556.4	1319.95	1103.45	786.113	459.189	492.861	787.181	561.702
ile-tyr	C15H22N2O4	1.99	293.151	1350.66	3158.56	1167.44	1624.82	3472.95	2576.8	5171.22	1272.25	1236.49	1783.48	3135.05	3220.26
indole-3-carboxyaldehyde	C9H7NO	3.06	144.045	1433.37	4461.54	1666.02	1681.81	2385.6	1988.35	949.966	1688.15	490.05	1189.37	1293.45	1212.61
indoxyl glucuronide; lc-tdda; ce20	C14H15NO7	2.52	308.079	486.89	1144.82	286.704	503.404	655.918	299.4	1894.6	3615.01	378.746	1149.99	1676.85	1265.31
indoxylsulfuric acid	C8H7NO4S	2.57	212.002	7263.09	48435.6	26107.6	23283.7	23620.5	25666.7	7409.04	165248	15882.7	52501	49823.1	50824.7
isoprostaglandin-f2.alpha.-iv	C20H34O5	5.98	353.233	15276.9	17778.1	6131.05	9440.94	16521.9	13240.9	5003.28	17181	12185.5	9418.6	13359.5	10037
isoquinoline n-oxide	C9H7NO	2.05	144.046	1381.18	4163.72	2146.24	2260.56	2903.7	3401.45	1075.26	1655.58	1026.8	1257.89	1339.78	1310.5
l-a-lysophosphatidylserine	C24H48NO9P	12.86	524.299	1848.39	2000.68	4088.75	1604.54	5223.09	2975.23	1228.37	1855.04	2347.73	1472.22	1373.18	1959.91
1-(10z-heptadecenoyl)-sn-glycero-3-phospho-(1'-rac-glycerol)	C23H45O9P	12.85	495.272	443.266	611.154	1143.48	770.852	942.835	297.899	780.045	2554.68	687.932	422.791	958.18	524.138
l-leucyl-l- alanine	C9H18N2O3	1.41	201.124	1233.39	2295.68	1481.98	1811.64	2665.18	2036.73	4688.96	1258.89	1435.58	1738.94	2203.05	2668.17
l-phenylalanyl-l-proline	C14H18N2O3	2.67	261.125	391.416	13050.8	278.295	2182.32	5067.38	3300.5	7458.91	4096.87	1008.07	3306.51	4606.89	3756.99
leu ile ser glu	C20H36N4O8	2.06	459.245	761.367	1879.9	754.323	735.609	1159.06	1185.59	4488.52	1929.85	790.484	1540.16	2565.29	2274.79
leu leu ala glu glu	C25H43N5O10	2.77	572.298	478.282	924.176	866.389	574.195	600.287	591.026	993.513	587.084	415.291	380.878	570.843	608.902
leu-gln	C11H21N3O4	1.22	258.146	919.706	2083.38	1603.19	1251.77	2703.94	1934.29	1667.09	1796.81	1750.35	1590.61	2247.95	2200.52
1-(3,4-difluorophenyl)-5-oxo-3-pyrrolidinecarboxylic acid	C11H9F2NO3	1.03	240.049	461.879	3672.72	757.831	2066.81	1632.1	1517.6	2109.51	1529.62	1226.5	1806.76	1531.19	2023.15
leu-ile	C12H24N2O3	2.57	243.172	2938.07	9456.63	3657.94	4648.88	8973.07	7814.33	10777.2	3629.73	2916.22	4245.75	6291.18	4965.62
leu-pro	C11H20N2O3	2.04	227.14	1119.68	37910.6	1037.81	6153.15	11993.1	9403.72	26814.1	1208.73	5604.57	10414.9	15791.2	15001.1
leu-tyr	C15H22N2O4	2.09	293.151	1184.55	1246.43	847.65	1050.97	1908.47	1435.01	4367.9	1831.83	1079.37	2876.9	4112.53	3443.64
leukotriene b3	C20H34O4	7.67	337.239	1715.37	1741.92	3009.32	1605.85	2108.32	1743.84	782.623	1451.01	1080.41	1162.9	1135.67	892.984
linoleoyl glycine	C20H35NO3	9.46	336.255	663.451	2648.65	1507.19	1657.6	1932.66	2734.16	1107.47	867.431	1601.97	1806.98	754.109	1181.64
lnaps 10:0/n-26:2	C42H78NO10P	9.83	786.526	1311.88	1820.52	1333.54	1024.04	1077.81	1050.71	778.482	1307.65	910.034	1049.1	1060.47	927.788
lnaps 14:0/n-19:0	C39H76NO10P	12.85	748.521	6383.72	9374.48	8696.4	7103.04	6916.55	7351.01	6211.57	4999.38	6396.01	5058.81	7492.41	6704.44
1-(4-ethoxyphenyl)-3-(4-hydroxy-5-isopropyl-2-methylphenyl)urea	C19H24N2O3	1.69	327.167	914.595	1806.74	1136.33	623.014	1019.57	919.688	522.145	843.107	806.913	732.358	544.89	321.396
lpe 15:0	C20H42NO7P	8	438.264	1821.4	2266.95	4089.35	2295.11	5288.2	3084.62	1294.39	1160.63	2736.63	2036.63	1728.87	2203.58
lpe 16:1	C21H42NO7P	7.75	450.263	8196.86	11495.8	32438.9	16195	28976.9	22247.6	6314.53	10278.9	11488.7	10423.7	11286.9	9563.51
lpe 17:1	C22H44NO7P	8.27	464.279	4206.15	4478.64	14851.8	6618.87	13310.1	9862.91	3480.85	5644.87	6019.41	6280	5768.72	5885.64
lpe 18:2	C23H44NO7P	8.1	476.278	37670.5	83808.9	55784.9	48083.6	90037	69997.7	64291.6	29022.1	63856.3	58835.2	51004.5	52754.9
lpe 18:3	C23H42NO7P	7.53	474.263	805.481	2736.48	1224.37	1302.67	1716.66	2176.66	1439.69	834.842	1137.26	1190.12	1574.75	1364.33
lpe 19:0	C24H50NO7P	10.06	494.325	1689.62	1155.08	1906.69	1090.69	2789.1	1650.12	1701.43	1583.71	2434.93	1891.6	1785.95	2309.16
lpe 19:1	C24H48NO7P	9.29	492.31	1259.64	3432.56	4303.93	2598.13	6675.48	5292.07	3165.06	2745.85	6295.19	4702.18	3245.91	4739.11
(2-aminoethoxy)[3-[hexadec-1-en-1-yloxy]-2-[icosa-5.8.11.14-tetraenoyloxy]propoxy]phosphinic acid	C41H74NO7P	10.67	722.51	1489.72	2136.34	1302.56	1284.52	2102.66	671.036	2055.87	663.854	2159.83	1767	2465.16	2133.1
1-myristoyl-2-hydroxy-sn-glycero-3-phosphoethanolamine	C19H40NO7P	7.46	424.247	946.941	3815.64	5658.74	3189.33	6507.11	4204.97	740.824	1254.62	1096.3	1195.87	1003.7	1149.07
lpe 20:0	C25H52NO7P	10.79	508.341	634.307	856.766	1941	1173.42	3162.52	2846.87	2360.87	2664.49	5417.17	2577.31	2287.72	4406.08
lpe 20:1	C25H50NO7P	9.83	506.325	4596.02	21966.9	19291.6	14785.1	53815	28071.1	22915.7	15423	44868.5	33350.3	23395.6	35541.7
lpe 20:2	C25H48NO7P	9.06	504.31	2171.24	3213.47	4446.8	2564.79	7784.22	4574.88	3504.76	3967.52	7315.27	6165.61	5418.8	7019.85
lpe 20:3	C25H46NO7P	8.48	502.294	7630.74	10423.1	5514.32	6742.78	11297.8	7319.8	6600.06	4248.14	12083.8	7887.65	6388.01	7500.25
1-naphthalenesulfonate	C10H8O3S	3.28	207.012	2267.82	587.892	2437.67	1308.41	981.799	1422.22	1113.43	1042.17	980.675	1146.09	1144.16	829.383
lpe 20:4	C25H44NO7P	8.09	500.278	91531.7	102936	82819.8	63462.2	94916.1	79781.3	43554.3	41419.2	87811.8	63848.4	50377.9	51258.6
lpe 20:5	C25H42NO7P	7.55	498.263	3101.8	7052.01	2983.47	3015.56	5514.65	4233.01	2298.52	1870.31	3381.59	2752.81	2054.83	2976.45
lpe 21:1	C26H52NO7P	10.34	520.341	1532.46	606.553	640.421	606.553	2016.71	930.869	1210.03	687.632	1859.68	1662.63	846.711	1512.79
lpe 22:1	C27H54NO7P	10.86	534.357	688.431	2946.56	3507.1	3819.84	10408.4	5715.27	5298.62	4813.02	12364.8	8148.26	4970.89	6586.55
lpe 22:2	C27H52NO7P	10.09	532.341	265.934	367.824	889.502	389.221	1156.45	830.406	887.464	598.096	1526.32	1150.34	883.389	891.54
lpe 22:3	C27H50NO7P	9.38	530.325	1116.19	393.274	406.25	678.846	791.538	513.052	401.259	563.958	1006.14	727.656	508.66	527.026
lpe 22:4	C27H48NO7P	8.88	528.309	6223.62	4127.76	5077.71	2870.46	5948.23	3993.68	5249.96	3470.75	8470.07	7306.62	3896.73	5739.88
lpe 22:5	C27H46NO7P	8.3	526.294	11771.8	16601.1	16973.4	9124.51	14624.8	14383.4	13619.3	8927.09	17399	15440.1	9291.25	11551.9
lpe 22:6	C27H44NO7P	8.04	524.279	31283	14025	17316.1	14883.6	16929.4	15582.9	7701.29	11178.7	13955.9	12857.9	9085.86	8794.32
lpe 24:2	C29H56NO7P	11.07	560.37	879.023	835.395	335.521	667.087	457.34	361.33	454.243	522.38	902.292	904.357	378.88	682.841
lpe 24:4	C29H52NO7P	9.73	556.341	1240.03	594.212	943.405	839.005	1343.17	691.185	470.418	438.438	894.413	1012.02	1021.3	924.33
lpe o-14:0	C19H42NO6P	7.72	410.266	1348.28	1624.34	3880.81	1453.3	4062.84	2929.61	1034.21	1997.41	3224.67	2370.49	1864.39	2377.49
lpe o-14:1	C19H40NO6P	7.75	408.252	24101.5	11672.7	45370.6	18393.4	40736.1	31525.4	7244.59	23905.2	19863.8	19009.4	18561.7	20706.1
lpe o-15:0	C20H44NO6P	8.27	424.283	1242.12	2648.11	3349.54	2283.82	5134.42	4128.21	1587.61	2313.05	4928.8	2641.84	2678.38	3207.58
lpe o-15:1	C20H42NO6P	8.29	422.268	9544.18	8182.19	21990.9	8988.92	23854.8	16984.3	6009.37	10929.8	14220.3	12381.1	10482.3	13775.9
lpe o-16:0	C21H46NO6P	8.84	438.299	10079.4	46466.8	55660.2	29473.4	105737	59618.3	33143.9	38514.4	98163.8	55324.4	52983.9	65809.7
lpe o-16:1	C21H44NO6P	8.85	436.283	69160.6	69149.6	252330	81705.6	265316	158287	77458.3	138263	205575	168318	138440	190187
lpe o-16:2	C21H42NO6P	8.02	434.268	3185.61	2131.95	3790.06	2031.18	2686.11	2492.21	1326.39	2770.51	2204.73	1627.47	2033.08	1414.62
lpe o-17:0	C22H48NO6P	9.23	452.315	5489.73	36593.1	40794.4	22963.4	93865.9	52714.3	36190.1	32481.4	78907	45852.6	42822.8	60870.5
lpe o-17:1	C22H46NO6P	9.23	450.299	11986.2	24200.6	48226.2	22337.4	66695.9	43092.6	37070.5	38733.6	76612.7	56428.8	40903.1	61340.2
lpe o-17:2	C22H44NO6P	8.54	448.284	849.492	341.198	1701.99	758.439	1481.86	890.516	694.402	1044.6	1592.92	1392.81	1512.88	1256.73
lpe o-18:0	C23H50NO6P	10.01	466.33	30534.5	115228	163104	96382.5	351272	188584	157129	173799	394313	215531	159760	299651
lpe o-18:1	C23H48NO6P	9.07	464.315	15850.6	127323	122773	71705.4	227806	141230	106330	81090.2	266845	166045	146318	177676
1-o-(9z-octadecenyl)-sn-glycero-2,3-cyclic-phosphate	C21H41O5P	12.83	403.262	3548.01	11173.9	2343.12	1433.27	4810.22	1821.84	958.256	3390.32	1273.84	1120.79	3240.29	1677.78
lpe o-18:2	C23H46NO6P	9.08	462.299	11637.5	11333.4	43284.5	13502.4	37875	24687.7	16335.7	28723.6	43760.8	39216.6	25368	36248.2
lpe o-18:3	C23H44NO6P	8.37	460.284	2108.33	832.452	4540	2052.9	3688.04	3765.03	2959.26	3055.75	4716.55	3985.71	3107.07	4011.37
lpe o-19:0	C24H52NO6P	10.59	480.346	1593.05	334.242	992.568	953.617	1190.67	1253.66	653.246	1027.11	2634.32	1298.36	648.166	1901.83
lpe o-19:1	C24H50NO6P	9.58	478.33	864.445	561.113	581.153	548.087	1375.73	761.511	700.389	521.034	1269.52	1249.48	804.596	1152.29
1-oleoyl lysophosphatidic acid (sodium salt)	C21H41O7P	12.85	435.251	1445.46	1253.27	4898.8	2121.16	2963.76	1573.93	1119.75	1317	1169.32	1080.3	761.676	1131.89
lpe o-20:0	C25H54NO6P	11.19	494.362	280.396	1378.81	905.741	614.249	1478.64	1261.09	978.361	1344.49	1974.88	1186.14	1055.02	1609.76
lpe o-20:1	C25H52NO6P	10.13	492.346	1819.08	1532.48	1723.91	869.196	3518.17	1944.31	1836.69	1952.59	4043.83	2601.38	1954.66	2686.23
lpe o-20:2	C25H50NO6P	10.11	490.33	1073.79	340.169	1089.94	689.913	700.349	715.826	468.233	992.494	1094.54	807.402	483.24	978.487
lpe o-20:3	C25H48NO6P	9.33	488.314	1060.91	792.416	652.543	585.714	469.233	315.811	452.297	644.573	821.905	487.166	442.334	649.554
lpe o-20:4	C25H46NO6P	8.72	486.299	569.129	1077.51	758.552	673.98	644.267	690.177	398.938	551.792	476.496	330.666	512.822	391.382
lpe o-21:1	C26H54NO6P	10.65	506.361	1143.38	3033.32	1167.01	1566.57	2794.62	2235.07	2476.96	1290.07	1014.28	1435.79	1918.03	1736.5
lpe o-22:1	C27H56NO6P	11.26	520.378	894.776	1336.97	940.241	879.4	191.227	671.626	533.679	318.061	842.959	486.848	515.044	452.7
lpg 14:0	C20H41O9P	8.76	455.242	916.69	1191.73	1373.84	893.646	778.08	967.37	504.009	488.168	530.011	462.265	303.86	370.609
lpg 18:0	C24H49O9P	12.86	511.304	21469.6	891.394	2318	5562.7	1680.95	4526.95	5714.8	1320.62	1905.28	4154.35	2199.66	1988.65
lpg 18:2	C24H45O9P	10.45	507.273	11719.2	10075.8	12951.3	9323.66	11451.1	10059.5	6668.48	8335.45	7295.37	7691.58	7871.55	6995.04
lpg 20:3	C26H47O9P	10.53	533.288	1259.92	3409.67	1492.49	2156.83	1597.65	1826.17	1150.71	915.109	2102.22	1671.46	943.422	1272.05
lpg 20:4	C26H45O9P	10.23	531.273	2853.67	8835.21	4048.96	4675.55	4487.68	5442.28	4482.6	1904.14	7756.7	4793.35	3360.43	4066.23
lpg 22:5	C28H47O9P	12.85	557.289	6916.92	11453.5	6504.78	9054.02	6856.61	7453.71	2642.73	2446.71	5653.36	3353.42	3448.91	2395.44
1-oleoyl-2-hydroxy-sn-glycero-3-phospho-(1'-rac-glycerol)	C24H47O9P	7.54	509.289	24649.8	3503.73	7263.01	8272.04	4803.81	6861.42	8497.17	3663.96	4071.62	10386.4	6514.6	5594.81
lpg 22:6	C28H45O9P	9.56	555.273	1201.52	2203.65	1030.9	1522.2	1294.03	1478.01	533.439	915.789	1257.03	1010.35	797.589	675.279
lps 16:0	C22H44NO9P	9.21	496.269	980.071	1073	2882.73	935.044	2904.77	1713.93	832.534	1401.61	1285.68	1034.68	1332.63	1971.64
lps 17:1	C23H44NO9P	9.42	508.259	698.847	917.267	403.588	613.203	518.899	554.069	549.299	436.085	537.768	376.333	315.533	500.03
lps 18:2	C24H44NO9P	8.54	520.268	9181.17	45089.3	28915.9	14605	35160.4	25937.5	13585.1	28091.2	16075.4	25367.5	14907.4	16305.9
lps 19:1	C25H48NO9P	12.85	536.299	1666.02	350.771	443.651	856.405	511.829	395.235	818.522	297.414	537.52	602.17	253.939	287.534
lps 20:0	C26H52NO9P	12.87	552.332	671.601	1934.24	2347.84	1550.02	2018.3	437.822	573.168	2791.09	2084.15	2313.95	1875.24	1880.34
lps 20:1	C26H50NO9P	7.55	550.315	3830.91	3001.03	1493.33	2054.82	3608.53	3063.36	3019.51	2500.76	1880.6	2901.28	1829.82	2746.95
lps 20:3	C26H46NO9P	9.09	546.283	754.995	7201.96	1779.42	2401.18	4613.87	3767.08	1992.6	1206.02	2949.91	1958.05	2511.72	2309.4
lps 20:4	C26H44NO9P	8.53	544.268	1418.74	9088.81	2478.85	3108.19	7690.45	5547.52	2105.39	1497.78	4184.1	2865.15	3455.96	3626.88
lps 20:5	C26H42NO9P	8.53	542.25	1199.55	5649.27	1862.98	2939.04	3834.15	3654.17	2129.13	587.807	1631.31	1312.51	2009.46	1624.61
lps 22:1	C28H54NO9P	12.87	578.346	2770.96	400.875	342.602	1364.38	636.979	963.506	1294.05	484.265	954.464	565.646	256.198	353.654
lps 22:4	C28H48NO9P	9.74	572.298	1809.74	3636.14	892.422	863.94	2064.38	1539.06	1017.95	905.08	2325.99	890.312	1104.45	1065.42
lps 22:5	C28H46NO9P	8.82	570.282	954.892	7944.82	2680.65	2934.2	6044.24	4641.55	2690.87	1658.28	3433.11	2710.3	2836.05	3588.51
lps 22:6	C28H44NO9P	8.45	568.268	932.797	2665.13	1500.89	1316.54	2307.44	1823.51	1036	936.804	801.544	1002.93	1255.42	1041.01
ltb3	C20H34O4	7.1	337.239	1943.25	3038.83	2334.25	2086.16	3564.01	3014.64	5888.83	2747.66	1478.81	2588.22	2575.64	2477.88
ltb4_20-hydroxy	C20H32O5	6.75	351.218	2399.2	1711.43	3115.96	1994.33	2265.24	1699.43	524.825	1737.42	1169.61	1260.49	1391.54	1284.91
ltc4	C30H47N3O9S	2.06	624.303	683.817	1287.36	584.008	483.523	689.468	476.559	910.356	687.478	533.268	530.771	587.988	529.289
ltd4	C25H40N2O6S	2.76	495.248	1666.15	684.674	1819.49	267.482	751.604	642.905	779.49	1154.12	850.263	684.245	703.178	288.441
lys arg leu glu	C23H44N8O7	2.36	543.321	557.723	1697.23	928.946	649.42	946.081	875.388	1542.84	837.13	395.343	422.668	995.154	676.665
medica 16	C20H38O4	9.58	341.27	893.744	1479.27	2392.6	873.127	2657.52	1905	700.976	720.562	1384.43	707.161	1289.59	1047.34
met-phe	C14H20N2O3S	2.77	295.111	806.897	582.225	1076.38	232.473	506.829	837.566	2363.46	75.396	258.651	526.725	1775.99	1161.31
met-ser	C8H16N2O4S	1.29	235.074	735.138	1558.95	2380.85	874.347	1510.32	1401.62	675.068	1012.6	780.905	701.766	993.533	766.603
met-thr	C9H18N2O4S	2.36	249.088	1487.03	6667.63	2693.87	2034.41	4048.81	3279.28	1095.76	20512.2	1623.13	5897.09	9968.92	8892.17
met-val	C10H20N2O3S	1.8	247.113	678.266	2048.89	908.716	1231.75	1885.86	1366.6	8670.54	219.38	725.564	3562.41	4648.24	4572.76
1-palmitoyl-2-arachidonoyl-sn-glycero-3-phospho-(1'-sn-glycerol)	C42H75O10P	12.85	769.5	1479.51	1741.48	1052.64	463.677	183.305	308.845	70.4567	33.3274	44.5714	167.278	67.1402	42.1446
methyl (4s,5z,6s)-4-[2-[[(1s,2r,3r,5r)-5-(1,3-dihydroxypropan-2-yl)-3-hydroxy-2-methylcyclopentyl]methoxy]-2-oxoethyl]-5-ethylidene-6-[(2s,3r,4s,5s,6r)-3,4,5-trihydroxy-6-(hydroxymethyl)oxan-2-yl]oxy-4h-pyran-3-carboxylate	C27H42O14	8.84	589.249	1061.79	719.928	1435.6	1219.41	2219.42	2340.83	1160.83	1534.64	1964.89	1448.38	1991.52	2175.76
methyl 1,6-bis(acetyloxy)-11-hydroxy-7-oxoabieta-8,11,13-trien-18-oate	C25H32O8	7.42	459.203	1194.51	1499.21	1251.68	877.492	1340.04	1117.18	551.811	712.316	624.472	377.813	614.604	634.788
n,n-dimethylguanosine	C12H17N5O5	1.69	310.116	1491.12	2374.97	2089.37	1483.1	2113.42	1934.04	577.207	2589.42	1242.6	1788.74	1290.7	1839.85
n-(1h-indol-3-ylacetyl)glycine	C12H12N2O3	3.16	231.078	1235.16	5371.01	3062.05	2434.54	4756.98	4081.04	612.003	42439.3	3469.03	12919.1	15771	17003.1
n-(4-cyanophenyl)-4-methylbenzene-1-sulfonamide	C14H12N2O2S	1.01	271.057	630.359	2105.61	1006.27	708.791	863.005	663.317	578.658	920.103	699.736	558.986	638.198	663.317
n-acetyl-d-galactosamine 4-sulfate	C8H15NO9S	0.84	300.04	3710.83	16992.1	2606.83	5925.29	7326.34	6141.83	8683.89	1695.32	2766.36	3861.67	5305.28	5329.34
n-acetyl-dl-tryptophan	C13H14N2O3	3.45	245.093	751.565	1124.4	802.719	1848.42	2883.3	2254.7	603.023	812.556	597.121	1033.89	1340.82	1528.71
n-arachidonoyl taurine	C22H37NO4S	11.22	410.237	1128.95	1340.46	1156.19	937.479	1273.77	1123.22	602.15	833.586	981.56	964.524	675.47	780.011
n-formyltryptophan	C12H12N2O3	3.36	231.078	7097.26	4276.1	3896.99	8051.09	14530.3	11630.5	2108.31	6001.26	2537.83	7199.09	11923.9	10511.3
n-glycolylneuraminic acid	C11H19NO10	0.82	324.094	2622.37	2766.85	808.924	1604.09	2029.68	2544.72	1279.73	1571.65	1248.28	1206.01	1363.28	1960.88
n-isovaleroylglycine	C7H13NO3	2.21	158.082	1210.92	912.1	780.132	467.145	504.516	743.928	1622.21	3668.25	945.968	1243.77	1765.81	1541.58
n-lactoyl-phenylalanine	C12H15NO4	3.42	236.093	489.592	33288.2	1074.1	6807.32	12850.3	9270.27	7762.52	2496.92	2315.07	3793.84	4755.03	5033.8
n-oleoyl glycine	C20H37NO3	10.19	338.27	832.213	1910.24	1178.72	1157	1186.62	1365.3	645.632	1130.56	1700.95	1571.63	811.482	652.542
n-oleoyl taurine	C20H39NO4S	7.68	388.253	4988.36	789.92	1932.84	1140.03	929.772	991.499	1228.76	663.572	513.111	1221.74	1248.46	631.743
n-oleoyl-l-serine	C21H39NO4	9.79	368.281	842.092	2767.33	891.375	1384.2	1182.79	1333.85	830.307	923.505	2152.37	1293.14	747.812	779.953
n-oleyl-leucine	C24H45NO3	11.13	394.334	890.831	1331.87	1149.92	888.217	1317.62	1145.08	554.996	922.733	734.572	860.388	708.279	714.613
n-palmitoyl glycine	C18H35NO3	9.99	312.255	2224.35	2746.48	1543.91	2191.79	2700.44	2978.91	1586.58	970.137	2663.39	2022.24	1585.46	2045.82
n-palmitoyl taurine	C18H37NO4S	8.31	362.239	585.124	1003.68	727.019	603.024	642.548	676.209	399.696	569.283	547.502	549.482	561.214	429.685
n-stearoyl taurine	C20H41NO4S	12.81	390.268	2649.18	806.309	593.28	692.662	655.519	1003.86	671.581	1019.48	927.284	880.384	464.786	850.649
n6-succinyladenosine; lc-tdda; ce30	C14H17N5O8	1.68	382.102	1210.27	9030.92	1283.41	3410.39	5891.04	4429.3	3417.4	1214.28	1022.89	1590.98	2664.99	2278.27
nagly	C22H35NO3	9.43	360.255	732.121	2208.28	1004.31	1144.37	1110.6	1131.46	591.061	855.141	938.744	1005.3	561.26	578.147
ncs-382	C13H14O3	5.28	217.087	766.53	1423.07	1264.47	1113.58	1331.39	1195.87	716.253	572.383	780.664	920.44	983.794	853.655
p-acetamidophenyl .beta.-d-glucuronide	C14H17NO8	2.25	326.089	273.157	740.265	225.431	329.007	627.55	445.784	993.804	2656.43	412.274	835.718	1052.01	1140.35
pe 25:0	C30H60NO8P	10.94	592.397	822.209	1561.74	1067.1	922.726	1439.15	1253.6	754.952	888.743	607.277	774.453	786.206	787.847
pe 27:0	C32H64NO8P	11.43	620.429	1016.09	2232.22	1510.87	1265.12	1588.11	1548.83	242.737	997.609	692.332	928.048	840.472	779.627
pe 34:5e	C39H70NO7P	12.85	694.48	3891.89	733.725	992.397	837.98	597.012	423.908	1639.57	532.098	1408.69	706.185	419.974	1512.82
pe 36:7e	C41H70NO7P	11.68	718.482	1444.68	3952.01	2420.46	1815.59	1898.94	1960.66	545.258	322.152	1358.78	299.141	619.293	1000.52
pe 38:6	C43H74NO8P	12.85	762.507	4753.65	568.939	1471.16	417.09	1104.7	528.512	1129.73	1125.06	1110.18	957.434	806.572	320.46
pe o-15:1_20:4	C40H72NO7P	10.97	708.496	786.615	1092.61	420.206	369.39	247.237	657.006	938.857	1000.68	301.962	681.759	774.156	482.748
pe(18:1(9z)/0:0)	C23H46NO7P	8.8	478.294	89982.3	148046	310087	168017	388410	263739	153145	187389	273787	229481	204849	243949
pfca-unsaturated; c6hf7o2	C6HF7O2	6.18	236.98	10237.3	4221.56	3864.5	4433.62	4157.45	4248.19	4231.42	4278.77	3661.31	4920.88	5311.47	3826.03
(2e)-3-methyl-5-(1,2,4a,5-tetramethyl-7-oxo-1,2,3,4,4a,7,8,8a-octahydro-1-naphthalenyl)-2-pentenoic acid	C20H30O3	8.54	317.213	1404.36	436.957	2589.23	638.161	803.798	793.637	620.51	1055.81	386.148	733.682	512.155	638.161
pg 30:0	C36H71O10P	12.85	693.471	1664.3	2024.9	1937.86	1368.75	1208.06	418.946	764.384	1303.32	901.556	1074.87	926.53	807.331
pg 32:1	C38H73O10P	12.85	719.486	12641.4	22814.7	25105.8	20992.2	18980.2	12391.7	1053.97	400.257	516.947	761.618	228.36	2671.98
pg(16:0/0:0)[u]	C22H45O9P	6.42	483.273	11797.4	1961.74	8451.93	7587.43	4913.41	5064.76	4260.65	1311.91	2115.04	3069.3	2938.52	2286.65
pg(16:0/16:0)	C38H75O10P	10.24	721.502	1979.97	2600.97	2009.42	1646.79	2390.02	2300.59	429.456	2476.74	1140.76	1467.56	1869.99	2240.38
pg(16:0/18:1(9z))[u]	C40H77O10P	10.47	747.516	9487.09	7415.31	8452.21	9237.43	6896.87	8379.73	10063.9	6126.75	5255.95	7903.56	9351.41	8565.97
pgpc	C29H56NO10P	9.25	608.355	920.109	9457.12	7389.88	4107.49	9102.08	6403.76	3341.4	3887.46	8112.96	6069.72	4580.54	5600.66
phe tyr	C18H20N2O4	2.66	327.136	1420.92	2389.05	1315.03	1806.16	2910.42	2512.08	3768.62	2777.3	586.925	3005.22	3625.42	3079.84
phe tyr leu glu	C29H38N4O8	3.53	569.263	609.473	1984.59	575.63	597.305	401.308	390.578	1622.4	866.45	391.651	769.353	1156.71	1077.31
phe-ala	C12H16N2O3	1.77	235.109	1088.45	1766.55	1305.75	1773.34	2650.31	2345.7	4152.99	1790.8	788.69	2077.95	4003.6	3170.28
phe-asp	C13H16N2O5	1.55	279.099	984.723	5093.13	914.25	2042.78	4416.97	3340.82	1564.7	737.114	1533.27	987.58	1798.02	1490.42
phe-gly-gly	C13H17N3O4	1.65	278.113	417.917	2184.43	1088.1	922.847	1639.25	1080.47	2881.65	4482	636.063	2096.76	3441.26	2810.3
phe-ile	C15H22N2O3	2.77	277.156	1284.91	1621.02	1124.93	1096.06	1579.41	1348.53	4752.09	2976.61	1047.93	1574.45	3548.22	3057.75
phe-phe	C18H20N2O3	3.2	311.14	1500.79	3059.7	532.906	1998.84	2673.59	2584.11	9210.22	1431.54	457.481	3682.14	4821.99	3720.07
phe-thr	C13H18N2O4	1.54	265.12	417.408	1342.34	552.681	741.093	1352.55	794.174	2064.03	954.438	502.228	719.656	963.625	1069.79
phe-val	C14H20N2O3	2.28	263.139	1171.19	2852.11	772.356	1789.86	2835.57	2792.77	6645.85	1569.05	694.545	2526.24	3536.93	3606.97
phenol sulfate	C6H6O4S	2.32	172.991	5871.45	9965.47	11322.2	7971.64	8595.86	8290.73	3464.02	26389.9	6718.45	11798.2	11490.1	11543.4
phenyl glucuronide	C12H14O7	2.42	269.067	787.287	1971.25	1644.22	1258.65	2155.96	1480.71	618.727	20790.4	1320.22	5176.92	9297.05	8825.69
phosphatidylethanolamine alkenyl 18:0-18:2	C41H78NO7P	11.02	726.542	1990.65	3989.73	1895.09	2035.51	3366.14	2685.68	2101.16	2098.39	1856.04	1930.85	2489.25	2170.75
phosphatidylethanolamine lyso 17:0	C22H46NO7P	9.12	466.294	8147.04	19147.7	38976.6	17757.5	60621.8	35471.7	21380	22701.1	49383.8	32957.6	27909.8	38615.3
platyphylloside	C25H32O9	7	475.205	787.576	707.13	677.336	407.196	583.194	664.097	205.584	587.951	556.16	685.281	605.977	553.915
prostaglandin a1 ethyl ester	C22H36O4	8.17	363.254	1343.07	2743.35	1318.81	1542.69	2552.15	2145.7	1405.19	1199.66	1038.95	1263.6	1519.76	1458.24
ps 22:1	C28H52NO10P	10.86	592.315	629.198	995.497	732.093	588.488	371.559	393.772	218.089	728.953	523.01	503.827	590.133	498.778
ps 3:0_16:3	C25H42NO10P	3.45	546.258	2448.87	5029.29	514.522	1595.33	2900.8	2221.67	635.649	1667.8	2412.15	1123.26	1335.48	1498.02
ps(18:1(9z)/0:0)	C24H46NO9P	9.63	522.284	5073.94	18184.4	16029.6	7978.96	26205.8	15880.2	7091.4	6303.8	16043.8	7179.25	12204.7	11972.5
pyroglu-trp	C16H17N3O4	3.19	314.115	4954.08	9276.05	7689.37	5836.12	10245.3	8569.44	2811.72	12133.8	2426.57	4928.6	5848.86	5927.26
pyroglutamyl-isoleucine	C11H18N2O4	2.66	241.12	1850.91	5319.6	1489.61	2329.28	3671.54	3091.24	3808.8	1230.24	1664.2	2044.68	3315.29	2475.62
quadrangolin a	C15H22O3	9.14	249.15	5636.34	2130.97	2576.64	2195.98	2590.41	2422.18	2053.28	2686.83	2371.27	2519.89	2626.32	2388.16
quinoline-2,6-diol	C9H7NO2	2.52	160.04	1391.09	5598.82	2860.94	1851.83	4869.31	2701.45	1064.24	17541.7	3079.5	6220.04	9384.2	7689.89
quinoline-2,8-diol	C9H7NO2	2.8	160.04	4633.06	16742.5	2984.78	5959.51	8017.39	7125.68	650.439	9086.04	850.497	3643.26	4128.83	3366.8
redoxcitrinin	C13H16O4	5.93	235.098	4272.78	1549.21	1652.61	1372.14	1110.66	939.864	1130.05	1330.4	1206.68	1333.12	1318.39	1142.98
ribothymidine	C10H14N2O6	1.45	257.078	1011.11	901.491	1177.42	1001.66	1274.75	1277.58	741.793	1053.44	796.525	835.344	719.114	817.758
salicylic acid .beta.-d-o-glucuronide	C13H14O9	1.87	313.057	567.88	1040.37	930.824	651.677	614.228	590.509	527.307	1439.83	661.872	450.808	641.345	515.63
ser ala val glu	C16H28N4O8	1.38	403.184	861.37	2754.24	1998.8	1017.74	1768.17	1776.03	1277.84	1717.5	625.498	743.434	895.441	1171.5
ser-leu	C9H18N2O4	1.75	217.119	1849.29	5909.5	2733.86	3378	5523.81	3867.87	9376.66	3491.2	3003.39	4963.82	7400.15	6407.38
ser-phe	C12H16N2O4	1.97	251.104	3467.54	5296.43	3612.45	3451.75	6046.72	5312.2	9491.57	2319.9	3052.45	4509.65	6615.6	6517.01
ser-tyr	C12H16N2O5	1.39	267.098	1850.52	2098.55	1370.06	1729.42	2590.71	1916.91	3573.1	1749.93	1519.5	1891.52	3467.63	3604.34
ser-val	C8H16N2O4	1.2	203.104	442.785	881.86	527.719	1079.38	1283.88	733.221	2208.64	419.981	566.685	627.477	1377.66	1332.77
smgdg o-21:0_11:0	C41H80O12S	12.79	795.526	5694.41	13553.5	10381	7086.31	8693.45	8079.25	3231.13	3196.4	538.558	450.04	645.71	2822.73
smgdg o-21:0_9:0	C39H76O12S	12.79	767.496	9011.38	8920.77	9196.94	8426.97	1473.38	15103.5	6133.26	14035.8	4329.02	8085.73	9055.35	7904.1
st 24:1;o4;t/17:2	C43H73NO7S	8.87	746.502	1557.21	1449.74	1991.63	718.526	1313.63	1233.98	812.759	1115.86	1394.07	1406.69	545.771	1025.62
(2r)-7-methoxy-3-oxo-3,4-dihydro-2h-1,4-benzoxazin-2-yl .beta.-d-glucopyranoside	C15H19NO9	2.37	356.098	626.391	1151.52	785.207	256.577	565.919	313.93	650.892	1867.48	592.644	324.998	904.561	659.052
taurolithocholic acid	C26H45NO5S	7.14	482.295	2447.07	4903.82	8363.79	4267.6	5898.33	4692.71	1562.95	1200.78	4409.95	3498.71	2556.49	2326.99
tegaserod	C16H23N5O	5.77	300.182	965.314	1161.99	1568.38	676.322	1664.72	1113.82	1583.47	4253.6	707.429	1198.11	2477.51	1631.6
tegaserod	C16H23N5O	5.77	300.182	965.314	1161.99	1568.38	676.322	1664.72	1113.82	1583.47	4253.6	707.429	1198.11	2477.51	1631.6
tetradecanedioic acid	C14H26O4	6.37	257.176	2589.54	5105.58	8589.09	4330.8	8599.02	6051.2	1780.99	2539.87	5997.56	2831.91	4222.53	4411.26
tetradecylsulfate	C14H30O4S	5.96	293.179	11525.5	7120.41	9778.57	4192.34	9351.58	9532.16	18499.8	7493.13	2716.37	4083.01	8782.24	3792.78
thr glu arg glu	C20H35N7O10	1.93	532.228	616.491	1376.17	1089.05	648.054	483.24	596.256	907.618	337.983	387.363	292.412	521.216	499.38
thr leu val arg	C21H41N7O6	2.23	486.303	842.443	871.395	1610.8	922.22	1958.42	1313.53	2225.3	1872.7	3742.08	1288.83	1998.31	2077.14
thr-leu	C10H20N2O4	1.83	231.135	711.746	2985.96	1211.94	1599.2	2843.02	1986.34	4630.82	1410.59	714.269	2134.25	3977.64	2828.13
thr-phe	C13H18N2O4	2.08	265.12	771.573	2972.67	962.705	1177.62	1773.03	2199.34	7543.09	2508.49	833.228	2811.48	4536.07	4724.56
thr-tyr	C13H18N2O5	1.88	281.112	1269.89	7334.6	1719.69	4024.02	5863.45	5080.59	5837.29	2286.21	1611.02	2746.07	3989.8	4017.98
thr-val	C9H18N2O4	1.27	217.119	702.02	2227.66	1065.13	1092.37	2166.35	1363.17	3009.39	995.49	570.228	1303.9	1639.07	1505.2
trans-ekode-(e)-ib	C18H30O4	7.81	309.207	3116.3	560.754	6251.7	1384.8	2126.24	2115.55	1247.9	4242.84	1668.55	1628.71	1633.95	778.825
trp-asp	C15H17N3O5	1.87	318.11	1056.78	4327.42	1009.16	1733.6	3094.34	2168.27	2303.02	656.559	1218.89	1464.09	1753.86	1478.27
trp-glu	C16H19N3O5	1.97	332.127	680.428	4532.87	3058.68	2425.47	4366.44	3686.96	2497.36	746.451	746.451	1260.5	2490.47	1906.5
trp-ile	C17H23N3O3	3.13	316.166	1240.75	2738.08	1237.72	1148.96	1849.95	1290.71	3814.02	2009.96	839.409	1561.51	2117.63	2207.9
trp-lys	C17H24N4O3	1.41	331.177	606.883	1412.9	3083.49	1384.01	1089.59	904.316	580.845	1064.82	806.884	826.823	654.122	673.69
trp-phe	C20H21N3O3	3.5	350.151	2049.27	9761.83	2865.93	5052.09	7692.76	7138.03	15561.2	6179.79	979.457	4895.3	8165.12	5580.03
trp-pro	C16H19N3O3	2.8	300.136	1464.51	33975.2	3177.23	8128.97	14826.4	10542	19145.8	1149.36	4663.37	7080.54	11912.8	9150.63
trp-ser	C14H17N3O4	1.72	290.112	456.423	601.585	236.193	556.859	665.175	521.844	1887.52	469.357	447.572	754	1122.42	966.977
trp-val	C16H21N3O3	2.64	302.149	465.665	1426.83	453.925	526.684	746.933	617.656	1809.88	827.219	369.311	705.756	1088.8	870.464
txb1	C20H36O6	4.92	371.244	1329.43	1527.87	880.748	733.162	1003.66	980.455	1199.77	756.192	1045.95	524.93	1205.29	958.95
tyr-ala	C12H16N2O4	1.28	251.104	394.528	594.578	607.764	430.247	812.689	928.219	2075.54	797.75	480.866	891.369	1227	1452.08
1-palmitoyl-2-hydroxy-sn-glycero-3-phosphoethanolamine	C21H44NO7P	8.56	452.278	84523.1	128175	265097	142080	393296	257058	104109	133189	236914	176387	171552	212842
tyr-glu	C14H18N2O6	1.25	309.108	648.153	2698.12	982.308	1168.68	1949.48	1374.69	1127.48	490.385	680.311	539.625	1208.88	1065.18
tyr-ile	C15H22N2O4	2.4	293.151	2388.31	3968.63	1375.63	2197.96	4317.61	3932.94	10747.9	3102.13	1889.63	4686.41	7355.3	6611.74
tyr-leu	C15H22N2O4	2.22	293.151	528.55	1427.18	1013.89	653.151	1163.61	1135.48	1605.75	1069.16	774.737	924.459	975.707	1101.31
tyr-met	C14H20N2O4S	1.91	311.108	383.938	1558.5	678.381	540.501	284.7	286.712	2736.34	601.593	462.082	639.821	1188.1	1370.18
tyr-pro	C14H18N2O4	1.76	277.12	624.795	19462.7	764.835	3903.5	7629.75	5973.75	20151.1	1780.37	2588.3	5535.02	9194.67	9249.51
tyr-val	C14H20N2O4	1.74	279.135	691.655	1678.3	792.128	1482.97	1903.54	1491.94	4040.29	1540.71	1097.84	1528.81	2303.18	1678.3
undecanedioic acid	C11H20O4	4.93	215.129	3005.83	4377.46	3651.47	3231.19	5633.48	4881.04	2624.71	8288.56	3216.47	3569.17	5488.48	5587.43
unknown (carbon number 17); plasma id-910	C17H31N3O6	3.04	372.214	685.606	979.87	418.644	731.11	1337.84	954.59	3598.93	2586.7	912.11	1825.25	3272.3	2756.58
unknown (carbon number 21); plasma id-1111	C21H34O9	3.44	429.213	2454.64	5313.59	4040.29	2420.99	3895.25	3604.13	1703.26	1616.62	2406.48	1897.74	1942.08	1973.08
unknown (carbon number 25); plasma id-1570	C25H49O12P	10.49	571.289	2592.34	2430.97	5367.4	2341.19	6414.37	4032.63	763.661	1005.02	1208.73	1635.09	1310.1	2051.12
unknown (carbon number 9); plasma id-263	C9H17NO4	3.19	202.109	413.492	23149.5	1322.97	5108.79	11488.2	7090.74	4396.5	2376.32	1058.83	3726.46	6126.93	4378.39
unknown (carbon number 9); plasma id-309	C9H18N2O4	1.65	217.119	2536.29	2247.19	1563.66	2270.24	3838.36	3019.34	1663.47	2549.35	2326.34	2412.16	2209.8	2340.51
val ala phe asp	C21H30N4O7	3.26	449.205	6023.84	12694.9	3128.74	4328.74	9301.71	7459.46	8287.63	3313.66	7651.34	4740.33	9412.07	7473.38
val phe	C14H20N2O3	2.49	263.14	2889	4065.12	1788.9	2771.09	4908.58	4141.71	6147.91	1675.98	1442.86	3288.3	5931.08	3908.96
val-ile	C11H22N2O3	2.19	229.156	2402.12	7477.01	3215.09	3469.39	7206.37	4897.18	9813.77	6637.5	2712.6	5700.96	8375.77	7522.97
val-pro	C10H18N2O3	1.58	213.124	695.369	3886.54	1101.33	685.808	894.875	932.489	2284.86	1274.56	564.217	818.771	1411.85	775.908
1-palmitoyl-2-linoleoyl-sn-glycero-3-phospho-(1'-rac-glycerol)	C40H75O10P	12.85	745.501	2099.25	9196.36	14662	13747.5	15734.1	12883.5	306.121	317.386	384.978	157.224	299.264	311.509
val-tyr	C14H20N2O4	1.69	279.135	1273.35	638.159	499.429	806.618	1181.19	910.665	3905.26	2034.38	1108.13	2425.8	3391.96	3029.28
val-val	C10H20N2O3	1.53	215.14	916.437	3790.15	888.43	1696.52	3265.59	2131.5	4343.34	966.009	820.091	1811.96	2378.08	3183.4
vanillin-4-sulfate	C8H8O6S	2.03	230.997	390.859	2588.09	958.045	750.374	1270.54	1191.19	918.862	4455.2	1682.96	1602.62	2950.54	2295.19
{[(4-hydroxyphenyl)acetyl]amino}acetic acid	C10H11NO4	1.85	208.062	505.585	437.242	442.122	439.094	534.85	533.903	1762.71	2736	409.309	823.689	1271.89	1253.96
